# Supplementary material for: Sympatric versus allopatric evolutionary contexts shape differential immune response in Biomphalaria / Schistosoma interaction
Source: PLoS Pathog. 2019 Mar 20;15(3):e1007647. doi: 10.1371/journal.ppat.1007647 (PMC6443186; doi:10.1371/journal.ppat.1007647)
Supplement: S2 Table — Quality reads (Phred score >29) were aligned on the transcriptome assembly using the C++ script Bowtie2 (v2.0.2) (255 score) running thanks local engine using Galaxy Project server (Giardine, Riemer et al. 2005). The DESeq2 software (Love, Huber et al. 2014) (v2.12;http://www.bioconductor.org/packages/release/bioc/html/DESeq2.html) (defaults settings) allows for quantifying the differential gene expression with comparing two biological duplicates from uninfected snails sample (Bre1 and Bre2) against infected samples (Pvalue<0.1). For each cluster transcript ID, Blast2GO annotation and Log2FC results were indicated. (XLSX) [file ppat.1007647.s005.xlsx]

## Sheet: Resume
Table S1. List of differentially represented transcripts in RNAseq clusters.
Quality reads (Phred score >29) were aligned on the transcriptome assembly using the C++ script Bowtie2 (v2.0.2) (255 score) running thanks local engine using Galaxy Project server (Giardine, Riemer et al. 2005). The DESeq2 software (Love, Huber et al. 2014) (v2.12;http://www.bioconductor.org/packages/release/bioc/html/DESeq2.html) (defaults settings) allows for quantifying the differential gene …

## Sheet: Cluster 1_BB-BV-BR
iD	Best blast _AND_ Mean blast (20 blasts)	Log2FC from DESeq2 analysis
		BB24	BB96	BV24	BV96	BR24	BR96
cdhitest_out_68623	transforming growth factor-beta-induced protein ig-h3_AND_PREDICTED: transforming growth factor-beta-induced protein ig-h3-like [Aplysia californica]	0	-1.017458978	0	-3.23998504	0	-2.766548119
cdhitest_out_4924	sigma class glutathione-s-transferase 2_AND_PREDICTED: glutathione S-transferase 3-like [Aplysia californica]	-1.096943095	-1.292956337	-1.569817836	-1.773981325	-1.570212093	-1.811060827
cdhitest_out_13750	macrophage mannose receptor 1-like_AND_PREDICTED: macrophage mannose receptor 1-like [Aplysia californica]	-1.478165723	0	-1.269215789	-2.992449512	-1.582867639	-2.938658583
cdhitest_out_114630	macrophage mannose receptor 1-like_AND_PREDICTED: macrophage mannose receptor 1-like [Aplysia californica]	-1.365033466	-1.089623204	-1.327107189	-3.086792088	-1.683679015	-3.039114796
BV_Locus_2991_Transcript_1/3_Confidence_0.333_Length_790	carbamoyl-phosphate synthase_AND_hypothetical protein LOTGIDRAFT_137874, partial [Lottia gigantea]	1.515218388	1.44230103	0	2.600924825	1.224935505	2.217267626
BV_Locus_26976_Transcript_3/5_Confidence_0.400_Length_2266	low quality protein: sco-spondin-like_AND_PREDICTED: SCO-spondin-like [Aplysia californica]	-1.101231959	0	1.844784211	1.662649673	1.840952107	1.213028427
BV_Locus_10315_Transcript_1/1_Confidence_0.000_Length_738	probable glutathione s-transferase 7-like_AND_PREDICTED: glutathione S-transferase 3-like [Aplysia californica]	-1.203540805	-1.337869418	-1.239638799	-1.696374615	-1.624383102	-1.934008831
Bre_Locus_7931_Transcript_1/2_Confidence_0.333_Length_1051	cd209 antigen-like_AND_PREDICTED: perlucin-like [Aplysia californica]	-1.934579966	-1.325478692	-1.802188976	-2.969033024	-2.024059114	-3.026035226
Bre_Locus_16516_Transcript_2/7_Confidence_0.741_Length_370	metallocarboxypeptidase inhibitor_AND_hypothetical protein [Bifidobacterium adolescentis]	-2.114820954	0	2.08368548	1.230095895	2.240594264	0
Bre_Locus_13223_Transcript_1/1_Confidence_0.000_Length_327	beta-ig-h3 fasciclin_AND_beta-Ig-H3/fasciclin [Nostoc punctiforme PCC 73102]	0	-1.015685513	0	-3.637281085	0	-2.8955034
BR_Locus_47631_Transcript_2/2_Confidence_0.000_Length_279	copper-transporting atpase 1_AND_PREDICTED: copper-transporting ATPase 1-like isoform X4 [Aplysia californica]	0	1.268006958	0	2.351729145	0	1.973186374
BR_Locus_4659_Transcript_2/13_Confidence_0.429_Length_879	sigma class glutathione-s-transferase 2_AND_PREDICTED: glutathione S-transferase 3-like [Aplysia californica]	0	-1.101279965	-1.265966574	-1.837850624	-1.487364831	-1.644538389
BR_Locus_4659_Transcript_10/13_Confidence_0.500_Length_974	glutathione s-transferase 3-like_AND_PREDICTED: glutathione S-transferase 3-like [Aplysia californica]	-1.074922317	-1.139500342	-1.309466967	-1.607226864	-1.570678274	-1.775424638
BR_Locus_27960_Transcript_6/7_Confidence_0.545_Length_806	basic form of pathogenesis-related protein 1-like_AND_pathogen-related protein 1 [Nepenthes mirabilis]	-1.373438409	-1.17953445	-1.557486688	-1.262286874	-1.41228163	-1.212499707
BR_Locus_21605_Transcript_2/4_Confidence_0.400_Length_632	copper-transporting atpase 1_AND_PREDICTED: WW domain-binding protein 4-like [Aplysia californica]	0	1.21899783	0	2.136139624	0	1.961857286
BR_Locus_12939_Transcript_1/2_Confidence_0.375_Length_1058	carbamoyl-phosphate synthase_AND_hypothetical protein LOTGIDRAFT_137874, partial [Lottia gigantea]	1.3877646	1.368761377	0	2.599269942	0	2.131111949
BBVBR_Locus_700_Transcript_8/8_Confidence_0.114_Length_619	carbamoyl-phosphate synthase_AND_hypothetical protein LOTGIDRAFT_137874, partial [Lottia gigantea]	1.208246482	1.24391153	0	2.472157013	0	2.073814743
BBVBR_Locus_700_Transcript_4/8_Confidence_0.341_Length_834	carbamoyl-phosphate synthase_AND_hypothetical protein LOTGIDRAFT_137874, partial [Lottia gigantea]	1.330786764	1.367773096	0	2.584916898	1.212804106	2.11664427
BBVBR_Locus_700_Transcript_1/8_Confidence_0.159_Length_528	carbamoyl-phosphate synthase_AND_hypothetical protein LOTGIDRAFT_137874, partial [Lottia gigantea]	1.320067226	1.35663277	0	2.598898887	0	2.178791703
BBVBR_Locus_61647_Transcript_1/3_Confidence_0.600_Length_246	beta-ig-h3 fasciclin_AND_PREDICTED: transforming growth factor-beta-induced protein ig-h3-like [Aplysia californica]	0	-1.045295913	0	-2.942586327	0	-2.36520457
BBVBR_Locus_5270_Transcript_1/6_Confidence_0.545_Length_913	dermatopontin 2_AND_dermatopontin 2 [Biomphalaria glabrata]	-1.50754987	0	0	-1.582337108	-1.986473916	-1.837710983
BBVBR_Locus_5034_Transcript_1/1_Confidence_0.000_Length_819	monoacylglycerol lipase abhd6-a-like_AND_PREDICTED: monoacylglycerol lipase abhd6-A-like [Aplysia californica]	-1.193292366	-1.365649172	0	-2.290101503	-1.322454349	-1.829971088
BBVBR_Locus_4900_Transcript_3/4_Confidence_0.333_Length_2056	tpa: sco-spondin precursor_AND_PREDICTED: SCO-spondin-like [Aplysia californica]	-1.309090404	0	1.81996468	1.682994902	1.800941501	1.279853543
BBVBR_Locus_28963_Transcript_2/3_Confidence_0.750_Length_736	basic form of pathogenesis-related protein 1-like_AND_pathogen-related protein 1 [Nepenthes mirabilis]	-1.216197736	0	-1.304172576	-1.407968747	-1.358757459	-1.110976397
BBVBR_Locus_2314_Transcript_5/6_Confidence_0.375_Length_412	macrophage mannose receptor 1-like_AND_PREDICTED: macrophage mannose receptor 1-like [Aplysia californica]	-1.464039884	0	-1.184781253	-2.912013845	-1.55357348	-2.826255726
BBVBR_Locus_2314_Transcript_3/6_Confidence_0.500_Length_418	macrophage mannose receptor 1-like_AND_PREDICTED: macrophage mannose receptor 1-like [Aplysia californica]	-1.446947504	-1.079775645	-1.313636803	-2.960479032	-1.609560158	-2.941472572
BBVBR_Locus_2314_Transcript_1/6_Confidence_0.375_Length_381	macrophage mannose receptor 1-like_AND_PREDICTED: macrophage mannose receptor 1-like [Aplysia californica]	-1.472251769	-1.037486946	-1.374775779	-3.00221677	-1.632694343	-3.059487607
BBVBR_Locus_22828_Transcript_1/2_Confidence_0.750_Length_474	3-ketoacyl- mitochondrial_AND_PREDICTED: 3-ketoacyl-CoA thiolase, mitochondrial-like [Aplysia californica]	-1.065626403	0	0	-1.940310199	0	-2.049682646
BBVBR_Locus_1538_Transcript_5/7_Confidence_0.667_Length_498	cysteine-rich motor neuron 1_AND_PREDICTED: BPTI/Kunitz domain-containing protein 4-like [Aplysia californica]	0	1.537749133	0	1.457013895	0	1.104284875
BBVBR_Locus_12823_Transcript_1/1_Confidence_0.000_Length_491	glutamate synthase_AND_PREDICTED: putative glutamate synthase [NADPH]-like isoform X2 [Aplysia californica]	0	1.078758664	0	1.614139858	0	1.432600343
BBVBR_Locus_1167_Transcript_11/16_Confidence_0.529_Length_604	glutathione s-transferase_AND_PREDICTED: glutathione S-transferase-like [Aplysia californica]	0	-1.089403731	-1.29091653	-1.454587558	-1.300238221	-1.617554911
BB_Locus_927_Transcript_9/14_Confidence_0.600_Length_990	glutathione s-transferase 3-like_AND_PREDICTED: glutathione S-transferase 3-like [Aplysia californica]	0	-1.023145355	-1.27692265	-1.5703444	-1.40663284	-1.605211636
BB_Locus_927_Transcript_8/14_Confidence_0.600_Length_877	sigma class glutathione-s-transferase 2_AND_PREDICTED: glutathione S-transferase 3-like [Aplysia californica]	-1.059528852	-1.099090145	-1.285762271	-1.620656141	-1.422536708	-1.7904702
BB_Locus_47929_Transcript_1/1_Confidence_0.000_Length_1073	vwd domain-containing protein 2_AND_PREDICTED: SCO-spondin-like [Aplysia californica]	0	1.210201577	1.708746654	0	0	1.633302114
BB_Locus_44392_Transcript_1/3_Confidence_0.667_Length_1083	glutamate synthase subunit beta_AND_PREDICTED: putative glutamate synthase [NADPH]-like isoform X2 [Aplysia californica]	0	1.05782475	0	1.651327913	0	1.357975063
BB_Locus_2546_Transcript_1/2_Confidence_0.600_Length_928	macrophage mannose receptor 1-like_AND_PREDICTED: collectin-12-like [Aplysia californica]	-1.387436537	0	-1.120339666	-1.907962126	-1.427652288	-2.033678138
BB_Locus_19907_Transcript_1/2_Confidence_0.333_Length_839	dentin sialophospho_AND_PREDICTED: dentin sialophosphoprotein-like [Aplysia californica]	0	1.185229065	0	2.33640524	0	1.640901187
BB_Locus_13228_Transcript_5/18_Confidence_0.278_Length_945	copper-transporting atpase 1_AND_PREDICTED: copper-transporting ATPase 1-like isoform X4 [Aplysia californica]	1.060033224	1.34687868	0	2.412792479	0	2.114559167
BB_Locus_11580_Transcript_2/4_Confidence_0.667_Length_459	cysteine-rich motor neuron 1_AND_PREDICTED: von Willebrand factor C domain-containing protein 2-like [Aplysia californica]	-1.337273025	-1.061243748	-1.168439522	-2.727637472	-1.508027893	-2.536660046
BB_Locus_11580_Transcript_1/4_Confidence_0.417_Length_527	cysteine-rich motor neuron 1_AND_PREDICTED: von Willebrand factor C domain-containing protein 2-like [Aplysia californica]	-1.437886552	-1.150585259	-1.335971883	-2.544103466	-1.535850234	-2.566513579

## Sheet: Cluster 2_BB-BV
iD	Best blast _AND_ Mean blast (20 blasts)	Log2FC from DESeq2 analysis
		BB24	BB96	BV24	BV96	BR24	BR96
cdhitest_out_223802	b-cell lymphoma leukemia 11b-like_AND_PREDICTED: B-cell lymphoma/leukemia 11B-like [Aplysia californica]	-2.22966442	0	1.34218084	1.515966327	0	0
BV_Locus_7804_Transcript_3/5_Confidence_0.700_Length_997	bpti kunitz domain-containing protein 4-like_AND_PREDICTED: BPTI/Kunitz domain-containing protein 4-like [Aplysia californica]	0	1.496386951	0	1.400764351	0	0
BR_Locus_1293_Transcript_9/10_Confidence_0.750_Length_950	bpti kunitz domain-containing protein 4-like_AND_PREDICTED: BPTI/Kunitz domain-containing protein 4-like [Aplysia californica]	0	1.494274031	0	1.448637497	0	0
BR_Locus_1293_Transcript_4/10_Confidence_0.625_Length_869	bpti kunitz domain-containing protein 4-like_AND_PREDICTED: BPTI/Kunitz domain-containing protein 4-like [Aplysia californica]	0	1.450014189	0	1.415718359	0	0

## Sheet: Cluster 3_BV-BR
iD	Best blast _AND_ Mean blast (20 blasts)	Log2FC from DESeq2 analysis
		BB24	BB96	BV24	BV96	BR24	BR96
cdhitest_out_95472	cytoplasmic 2 isoform x1_AND_PREDICTED: actin-2-like [Aplysia californica]	0	0	0	-1.289670345	0	-1.523839035
cdhitest_out_93041	camp-responsive element-binding 2_AND_PREDICTED: cAMP-responsive element-binding protein-like 2 isoform 3 [Dasypus novemcinctus]	0	0	1.419205115	1.648490905	0	1.595200485
cdhitest_out_87647	apoptosis-inducing factor mitochondrial isoform x3_AND_PREDICTED: apoptosis-inducing factor 1, mitochondrial [Aplysia californica]	0	0	0	-1.3079616	0	-1.147593933
cdhitest_out_86059	kinesin-like protein kif11_AND_PREDICTED: kinesin-like protein KIF11-B-like isoform X2 [Aplysia californica]	0	0	0	-1.315926634	0	-1.225778455
cdhitest_out_84077	heat shock protein 70_AND_heat-shock protein 70 [Biomphalaria glabrata]	0	0	0	2.078459484	0	2.362924403
cdhitest_out_77999	glutamate synthase_AND_hypothetical protein LOTGIDRAFT_133427 [Lottia gigantea]	0	0	0	1.899205551	1.228553325	1.487931745
cdhitest_out_74904	camp-responsive element-binding 2_AND_PREDICTED: cAMP-responsive element-binding protein-like 2-like [Xiphophorus maculatus]	0	0	0	1.510762168	0	1.498654723
cdhitest_out_64886	type-2 ice-structuring_AND_selectin 1, partial [Biomphalaria glabrata]	0	0	0	-1.620676897	0	-1.517473828
cdhitest_out_63642	transforming growth factor-beta-induced protein ig-h3_AND_PREDICTED: transforming growth factor-beta-induced protein ig-h3-like [Aplysia californica]	0	0	0	-3.162771408	0	-2.747921299
cdhitest_out_39538	tpa: sco-spondin protein_AND_PREDICTED: SCO-spondin-like [Aplysia californica]	0	0	1.804269162	1.609903361	1.722448822	1.235988875
cdhitest_out_282196	sequence orphan_AND_PREDICTED: mucin-6-like, partial [Pelodiscus sinensis]	0	0	0	-4.131387406	-1.277783473	-4.384107926
cdhitest_out_24805	glutamate synthase_AND_PREDICTED: putative glutamate synthase [NADPH]-like isoform X1 [Aplysia californica]	0	0	0	1.686033624	0	1.347531399
cdhitest_out_245705	chymotrypsinogen 2-like_AND_AF302260_1serine protease beta [Biomphalaria glabrata]	0	0	0	1.228263052	0	1.252921826
cdhitest_out_23506	FREP_P_12 ??? Splicing variant_NbIgDomain_2 ??_AND_FREP_P_12 ??? Splicing variant_NbIgDomain_2 ??	0	0	0	1.86436327	0	1.548858323
cdhitest_out_233481	transforming growth factor beta receptor type 3-like_AND_PREDICTED: transforming growth factor beta receptor type 3-like [Aplysia californica]	0	0	0	2.048767154	1.789510919	0
cdhitest_out_232583	hemagluttinin family protein_AND_hemagluttinin family protein [Collimonas fungivorans Ter331]	0	0	1.212602728	1.511174693	1.510513836	1.700112446
cdhitest_out_223166	glutathione s-transferase omega-1-like_AND_PREDICTED: glutathione S-transferase omega-1-like [Aplysia californica]	0	0	0	-1.250386437	0	-1.413348577
cdhitest_out_19081	collagen alpha-1 chain-like_AND_PREDICTED: collagen alpha-6(VI) chain-like [Aplysia californica]	0	0	0	-2.181955013	0	-1.209887965
cdhitest_out_175862	camp-responsive element-binding 2_AND_PREDICTED: cAMP-responsive element-binding protein-like 2-like [Xiphophorus maculatus]	0	0	0	1.520749882	0	1.593826731
cdhitest_out_157565	multiple epidermal growth factor-like domains protein 11- partial_AND_PREDICTED: multiple epidermal growth factor-like domains protein 11-like, partial [Aplysia californica]	0	0	0	-1.259817111	0	-1.087973177
cdhitest_out_1574	collagen alpha-6 chain_AND_DEC-1 [Lymnaea stagnalis]	0	0	0	-1.472935358	0	-1.415221294
BV_Locus_8238_Transcript_1/2_Confidence_0.333_Length_277	collagen alpha-1 chain_AND_DEC-1 [Lymnaea stagnalis]	0	0	0	-2.003391498	0	-1.740617264
BV_Locus_807_Transcript_5/9_Confidence_0.250_Length_913	collagen alpha-1 chain-like_AND_Collagen alpha-5(VI) chain [Crassostrea gigas]	0	0	0	-1.809254623	0	-1.605733358
BV_Locus_807_Transcript_3/9_Confidence_0.275_Length_903	collagen alpha-1 chain-like_AND_Collagen alpha-5(VI) chain [Crassostrea gigas]	0	0	0	-1.846264465	0	-1.625011407
BV_Locus_784_Transcript_6/8_Confidence_0.667_Length_2058	collagen alpha-4 chain_AND_Collagen alpha-4(VI) chain [Crassostrea gigas]	0	0	0	-2.583851486	0	-2.322561064
BV_Locus_6427_Transcript_6/7_Confidence_0.273_Length_1034	dis3-like exonuclease 2-like_AND_PREDICTED: DIS3-like exonuclease 2-like [Maylandia zebra]	0	0	0	-1.340618603	0	-1.361569561
BV_Locus_52158_Transcript_3/4_Confidence_0.333_Length_692	PREDICTED: SCO-spondin-like_AND_PREDICTED: SCO-spondin-like [Aplysia californica]	0	0	1.586238219	1.472042833	1.475658227	1.039291813
BV_Locus_4508_Transcript_5/6_Confidence_0.143_Length_788	transforming growth factor-beta-induced protein ig-h3_AND_PREDICTED: transforming growth factor-beta-induced protein ig-h3-like [Aplysia californica]	0	0	0	-1.663996027	0	-1.64335182
BV_Locus_4508_Transcript_1/6_Confidence_0.500_Length_1084	transforming growth factor-beta-induced protein ig-h3_AND_PREDICTED: transforming growth factor-beta-induced protein ig-h3-like [Aplysia californica]	0	0	0	-1.703637642	0	-1.491978462
BV_Locus_43642_Transcript_1/1_Confidence_0.000_Length_1105	isoform b_AND_PREDICTED: headcase protein homolog [Aplysia californica]	0	0	1.525625884	1.564510668	1.663573044	1.317800349
BV_Locus_4290_Transcript_1/2_Confidence_0.333_Length_280	DSC-2_AND_DSC-2 [Lymnaea stagnalis]	0	0	0	-1.563023164	0	-1.781033546
BV_Locus_35244_Transcript_1/1_Confidence_0.000_Length_305	glutamate synthase_AND_PREDICTED: putative glutamate synthase [NADPH]-like isoform X2 [Aplysia californica]	0	0	0	1.93746287	1.352083342	1.480478966
BV_Locus_3278_Transcript_1/1_Confidence_0.000_Length_734	c-type lectin domain family 11 member a-like_AND_PREDICTED: C-type lectin domain family 11 member A-like [Aplysia californica]	0	0	0	-2.353844693	-1.233490642	-2.091896082
BV_Locus_21802_Transcript_1/2_Confidence_0.500_Length_538	glutathione s-transferase omega-1-like_AND_PREDICTED: glutathione S-transferase omega-1-like [Aplysia californica]	0	0	0	-1.449179109	0	-1.725909017
BV_Locus_21397_Transcript_1/1_Confidence_0.000_Length_241	antimicrobial peptide hydramacin_AND_mytimacin-2 [Mytilus galloprovincialis]	0	0	0	2.129831462	0	2.028173352
BV_Locus_2074_Transcript_9/11_Confidence_0.125_Length_977	collagen alpha-6 chain_AND_PREDICTED: matrilin-2-like [Aplysia californica]	0	0	0	-2.006987156	0	-1.626283226
BV_Locus_2074_Transcript_8/11_Confidence_0.266_Length_1146	collagen alpha-6 chain_AND_PREDICTED: matrilin-2-like [Aplysia californica]	0	0	0	-2.007290698	0	-1.639244229
BV_Locus_2074_Transcript_3/11_Confidence_0.297_Length_1228	collagen alpha-6 chain_AND_PREDICTED: collagen alpha-5(VI) chain-like [Aplysia californica]	0	0	0	-1.917155671	0	-1.618350139
BV_Locus_20633_Transcript_10/12_Confidence_0.333_Length_886	heat shock protein 70_AND_heat-shock protein 70 [Biomphalaria glabrata]	0	0	0	1.170199513	0	1.858620865
BV_Locus_20434_Transcript_1/1_Confidence_0.000_Length_1350	chitin synthase partial_AND_Chitin synthase G [Crassostrea gigas]	0	0	0	-1.645161435	0	-1.105686737
BV_Locus_13654_Transcript_1/5_Confidence_0.727_Length_689	camp-responsive element-binding 2_AND_PREDICTED: cAMP-responsive element-binding protein-like 2-like [Xiphophorus maculatus]	0	0	0	1.484929242	0	1.422017435
BV_Locus_11116_Transcript_1/3_Confidence_1.000_Length_801	hemagglutinin amebocyte aggregation factor-like_AND_dermatopontin 2 [Haliotis diversicolor supertexta]	0	0	-1.133249062	-2.833239906	-1.122517418	-2.544958888
Bre_Locus_50839_Transcript_1/1_Confidence_0.000_Length_270	a disintegrin and metalloproteinase with thrombospondin motifs 16_AND_PREDICTED: zinc metalloproteinase-disintegrin batroxstatin-3-like [Aplysia californica]	0	0	0	-3.278559792	0	-2.005052183
Bre_Locus_3846_Transcript_1/1_Confidence_0.000_Length_920	3-ketoacyl- mitochondrial_AND_PREDICTED: 3-ketoacyl-CoA thiolase, mitochondrial-like [Aplysia californica]	0	0	0	-2.092262718	0	-2.127517236
Bre_Locus_3061_Transcript_5/16_Confidence_0.524_Length_1174	collagen alpha-6 chain-like_AND_PREDICTED: collagen alpha-6(VI) chain-like [Aplysia californica]	0	0	0	-1.937691595	0	-2.047213178
Bre_Locus_3061_Transcript_15/16_Confidence_0.381_Length_816	collagen alpha-1 chain_AND_DEC-1 [Lymnaea stagnalis]	0	0	0	-1.517140713	0	-1.407114989
Bre_Locus_26683_Transcript_11/13_Confidence_0.143_Length_871	ww domain-binding protein 4_AND_PREDICTED: WW domain-binding protein 4-like [Aplysia californica]	0	0	0	1.801334026	0	1.682733273
Bre_Locus_26683_Transcript_10/13_Confidence_0.571_Length_819	ww domain-binding protein 4_AND_PREDICTED: WW domain-binding protein 4-like [Aplysia californica]	0	0	0	1.82598319	0	1.666652942
Bre_Locus_2106_Transcript_5/7_Confidence_0.300_Length_1981	collagen alpha-4 chain_AND_Collagen alpha-4(VI) chain [Crassostrea gigas]	0	0	0	-2.517101062	0	-2.421171773
Bre_Locus_2106_Transcript_4/7_Confidence_0.350_Length_2907	collagen alpha-4 chain_AND_Collagen alpha-4(VI) chain [Crassostrea gigas]	0	0	0	-2.607021434	0	-2.423110542
Bre_Locus_2033_Transcript_1/1_Confidence_0.000_Length_1157	beta actin isoform partial_AND_beta actin isoform 2a, partial [Sparus aurata]	0	0	0	-1.309240532	0	-1.453743967
Bre_Locus_1988_Transcript_10/12_Confidence_0.600_Length_806	dis3-like exonuclease 2_AND_PREDICTED: DIS3-like exonuclease 2-like [Monodelphis domestica]	0	0	0	-1.327535488	0	-1.32706363
Bre_Locus_182_Transcript_5/14_Confidence_0.292_Length_1652	collagen alpha-6 chain_AND_Collagen alpha-6(VI) chain [Crassostrea gigas]	0	0	0	-1.965556528	0	-1.582397438
Bre_Locus_182_Transcript_10/14_Confidence_0.167_Length_1979	collagen alpha-6 chain_AND_Collagen alpha-5(VI) chain [Crassostrea gigas]	0	0	0	-1.906726337	0	-1.657510867
Bre_Locus_1640_Transcript_1/1_Confidence_0.000_Length_294	medium-chain specific acyl- mitochondrial-like_AND_PREDICTED: medium-chain specific acyl-CoA dehydrogenase, mitochondrial-like, partial [Aplysia californica]	0	0	0	-1.770486092	0	-1.945190503
Bre_Locus_1417_Transcript_1/1_Confidence_0.000_Length_636	placenta-specific 8_AND_PREDICTED: cornifelin homolog [Strongylocentrotus purpuratus]	0	0	0	-1.540493751	0	-1.371883329
BR_Locus_7479_Transcript_1/1_Confidence_0.000_Length_329	heat shock protein 70_AND_heat-shock protein 70 [Biomphalaria glabrata]	0	0	0	1.750660927	0	2.032297776
BR_Locus_2630_Transcript_1/1_Confidence_0.000_Length_696	low quality protein: sco-spondin-like_AND_PREDICTED: SCO-spondin-like [Aplysia californica]	0	0	1.545809677	0	0	1.491224138
BR_Locus_2071_Transcript_1/5_Confidence_0.286_Length_1128	collagen alpha-6 chain_AND_DEC-1 [Lymnaea stagnalis]	0	0	0	-2.408209892	0	-2.078923239
BR_Locus_173_Transcript_2/4_Confidence_0.250_Length_1014	collagen alpha-1 chain-like_AND_Collagen alpha-5(VI) chain [Crassostrea gigas]	0	0	0	-1.849573826	0	-1.569550076
BR_Locus_13678_Transcript_1/2_Confidence_0.333_Length_540	fibrillin-1- partial_AND_Fibrillin-2 [Acromyrmex echinatior]	0	0	0	2.143989283	0	2.194787064
BR_Locus_11328_Transcript_1/1_Confidence_0.000_Length_387	glutamate synthase_AND_PREDICTED: putative glutamate synthase [NADPH]-like isoform X1 [Aplysia californica]	0	0	0	1.891223693	1.282170452	1.450057033
BBVBR_Locus_9618_Transcript_1/4_Confidence_0.545_Length_670	collagen alpha-6 chain-like_AND_PREDICTED: collagen alpha-6(VI) chain-like [Aplysia californica]	0	0	0	-1.807558328	0	-1.095294218
BBVBR_Locus_7858_Transcript_1/1_Confidence_0.000_Length_423	protein yellow-like_AND_PREDICTED: major royal jelly protein 1-like [Aplysia californica]	0	0	0	-1.23711362	0	-1.47542726
BBVBR_Locus_62573_Transcript_1/2_Confidence_0.333_Length_448	lamin a c_AND_intermediate filament protein [Glottidia pyramidata]	0	0	0	-1.825313623	0	-1.142101585
BBVBR_Locus_53186_Transcript_1/1_Confidence_0.000_Length_355	dentin sialophospho_AND_PREDICTED: dentin sialophosphoprotein-like [Aplysia californica]	0	0	0	2.167022365	0	1.633152606
BBVBR_Locus_46187_Transcript_3/5_Confidence_0.500_Length_899	dis3-like exonuclease 2-like isoform x3_AND_PREDICTED: DIS3-like exonuclease 2-like isoform X3 [Oreochromis niloticus]	0	0	0	-1.447542218	0	-1.066919736
BBVBR_Locus_218_Transcript_7/16_Confidence_0.364_Length_2114	collagen alpha-6 chain-like_AND_Collagen alpha-5(VI) chain [Crassostrea gigas]	0	0	0	-1.931952165	0	-1.657468614
BBVBR_Locus_218_Transcript_15/16_Confidence_0.182_Length_1608	collagen alpha-6 chain_AND_Collagen alpha-5(VI) chain [Crassostrea gigas]	0	0	0	-1.940060886	0	-1.687418451
BBVBR_Locus_16652_Transcript_1/1_Confidence_0.000_Length_273	medium-chain specific acyl- mitochondrial_AND_PREDICTED: medium-chain specific acyl-CoA dehydrogenase, mitochondrial isoform X4 [Vicugna pacos]	0	0	0	-2.078333402	0	-1.788774466
BBVBR_Locus_122_Transcript_2/10_Confidence_0.600_Length_407	sequence orphan_AND_PREDICTED: mucin-6-like, partial [Pelodiscus sinensis]	0	0	0	-4.509414758	-1.268330776	-4.229031833
BBVBR_Locus_11699_Transcript_2/2_Confidence_0.000_Length_858	glutamate synthase_AND_PREDICTED: putative glutamate synthase [NADPH]-like isoform X2 [Aplysia californica]	0	0	0	1.66734795	0	1.341511072
BBVBR_Locus_116724_Transcript_2/3_Confidence_0.250_Length_663	forkhead box protein p1_AND_Forkhead box protein P1 [Ophiophagus hannah]	0	0	0	1.665558697	0	1.411642137
BB_Locus_9593_Transcript_1/1_Confidence_0.000_Length_1448	tumor necrosis factor receptor superfamily member 6-like_AND_PREDICTED: tumor necrosis factor receptor superfamily member 6-like [Oryzias latipes]	0	0	0	-1.287799646	0	-1.067333841
BB_Locus_90833_Transcript_1/2_Confidence_0.333_Length_726	fibrinogen-related protein 1 precursor_AND_DSC-2 [Lymnaea stagnalis]	0	0	0	-1.997964824	0	-1.660364221
BB_Locus_9017_Transcript_1/1_Confidence_0.000_Length_736	adenosine deaminase cecr1_AND_PREDICTED: adenosine deaminase CECR1-A-like [Aplysia californica]	0	0	0	-1.326602753	0	-1.725053689
BB_Locus_8780_Transcript_19/20_Confidence_0.296_Length_1251	tyrosine-protein kinase src42a_AND_PREDICTED: mucin-17-like [Aplysia californica]	0	0	0	-1.26618342	0	-1.035127096
BB_Locus_84_Transcript_6/28_Confidence_0.411_Length_1458	collagen alpha-6 chain_AND_Collagen alpha-6(VI) chain [Crassostrea gigas]	0	0	0	-1.857673836	0	-1.578830242
BB_Locus_84_Transcript_5/28_Confidence_0.196_Length_1108	collagen alpha-6 chain_AND_PREDICTED: matrilin-2-like [Aplysia californica]	0	0	0	-1.906129317	0	-1.610605098
BB_Locus_84_Transcript_14/28_Confidence_0.536_Length_1950	collagen alpha-6 chain-like_AND_PREDICTED: collagen alpha-5(VI) chain-like [Aplysia californica]	0	0	0	-1.848085121	0	-1.59215227
BB_Locus_84_Transcript_11/28_Confidence_0.446_Length_1568	collagen alpha-6 chain_AND_PREDICTED: collagen alpha-5(VI) chain-like [Aplysia californica]	0	0	0	-1.938909881	0	-1.639303763
BB_Locus_8263_Transcript_1/1_Confidence_0.000_Length_941	glutamate synthase_AND_PREDICTED: putative glutamate synthase [NADPH]-like isoform X2 [Aplysia californica]	0	0	1.139574843	1.796001214	1.163777827	1.500439385
BB_Locus_73244_Transcript_2/2_Confidence_0.000_Length_594	26s proteasome non-atpase regulatory subunit 10_AND_PREDICTED: ankyrin-3-like [Aplysia californica]	0	0	0	1.833870435	0	1.280113472
BB_Locus_68633_Transcript_1/1_Confidence_0.667_Length_826	DSC-2_AND_DSC-2 [Lymnaea stagnalis]	0	0	0	-1.659215418	0	-1.340612188
BB_Locus_6382_Transcript_1/4_Confidence_0.667_Length_550	multidrug resistance-associated protein 1-like_AND_Multidrug resistance-associated protein 1 [Cricetulus griseus]	0	0	0	-1.631922029	0	-1.368165166
BB_Locus_61529_Transcript_1/1_Confidence_0.000_Length_390	multidrug resistance-associated protein 1-like_AND_PREDICTED: multidrug resistance-associated protein 1-like [Aplysia californica]	0	0	0	-1.850730548	-1.231870609	-1.825926478
BB_Locus_59355_Transcript_1/1_Confidence_0.000_Length_1222	PREDICTED: SCO-spondin-like_AND_PREDICTED: SCO-spondin-like [Aplysia californica]	0	0	1.329930135	0	1.170203031	0
BB_Locus_54678_Transcript_3/4_Confidence_0.333_Length_1123	ribonucleoside-diphosphate reductase subunit m2_AND_PREDICTED: ribonucleoside-diphosphate reductase small chain-like [Aplysia californica]	0	0	0	-1.090062506	0	-1.300201553
BB_Locus_5243_Transcript_1/1_Confidence_0.000_Length_835	protein mab-21-like 2-like_AND_PREDICTED: protein mab-21-like 2-like [Aplysia californica]	0	0	0	1.36068482	0	1.516662046
BB_Locus_5082_Transcript_2/3_Confidence_0.500_Length_1290	apoptosis-inducing factor mitochondrial-like_AND_PREDICTED: apoptosis-inducing factor 1, mitochondrial [Aplysia californica]	0	0	0	-1.382633888	0	-1.461743284
BB_Locus_5082_Transcript_1/3_Confidence_0.750_Length_1311	apoptosis-inducing factor mitochondrial-like_AND_PREDICTED: apoptosis-inducing factor 1, mitochondrial [Aplysia californica]	0	0	0	-1.255813126	0	-1.257089069
BB_Locus_49887_Transcript_2/3_Confidence_0.500_Length_1313	macrophage mannose receptor 1-like_AND_PREDICTED: collectin-12-like [Aplysia californica]	0	0	0	-1.500585143	0	-1.076118356
BB_Locus_49887_Transcript_1/3_Confidence_0.750_Length_1271	macrophage mannose receptor 1-like_AND_PREDICTED: collectin-12-like [Aplysia californica]	0	0	0	-1.155981612	0	-1.082632621
BB_Locus_4984_Transcript_8/12_Confidence_0.222_Length_542	heat shock protein 70_AND_heat-shock protein 70 [Biomphalaria glabrata]	0	0	0	1.659357035	0	1.991288375
BB_Locus_4408_Transcript_10/12_Confidence_0.235_Length_498	chitinase 3_AND_DEC-1 [Lymnaea stagnalis]	0	0	0	-2.631668121	0	-2.350614154
BB_Locus_39544_Transcript_2/9_Confidence_0.125_Length_563	PREDICTED: mucin-17-like_AND_PREDICTED: mucin-17-like [Aplysia californica]	0	0	-1.315675361	-1.449211676	-1.566318097	-1.056030427
BB_Locus_3885_Transcript_1/1_Confidence_0.000_Length_443	FREP_J1_12.1 ou 3.3 precursor_NbIgDomain_2_AND_FREP_J1_12.1 ou 3.3 precursor_NbIgDomain_2	0	0	0	-1.474619155	0	-1.253888734
BB_Locus_3214_Transcript_1/3_Confidence_0.333_Length_783	adam family mig-17_AND_A disintegrin and metalloproteinase with thrombospondin motifs 1 [Crassostrea gigas]	0	0	0	-3.780301732	0	-2.460688438
BB_Locus_27114_Transcript_1/3_Confidence_0.300_Length_546	FREP_I2_3.1_NbIgDomain_2_AND_FREP_I2_3.1_NbIgDomain_2	0	0	0	-1.703819594	-1.24030256	0
BB_Locus_2709_Transcript_4/7_Confidence_0.615_Length_1235	collagen alpha-6 chain-like_AND_PREDICTED: collagen alpha-6(VI) chain-like [Aplysia californica]	0	0	0	-1.994992505	0	-2.155749726
BB_Locus_23225_Transcript_3/3_Confidence_0.500_Length_346	beta-ig-h3 fasciclin_AND_PREDICTED: transforming growth factor-beta-induced protein ig-h3-like [Aplysia californica]	0	0	0	-2.472204287	0	-2.173925244
BB_Locus_19344_Transcript_1/1_Confidence_0.000_Length_993	glutamate synthase_AND_PREDICTED: putative glutamate synthase [NADPH]-like isoform X2 [Aplysia californica]	0	0	0	1.948647619	1.24286448	1.546428025
BB_Locus_18637_Transcript_1/1_Confidence_0.000_Length_910	meprin a subunit beta_AND_PREDICTED: mucin-22-like [Aplysia californica]	0	0	0	-1.557365031	0	-1.780603194
BB_Locus_18501_Transcript_1/1_Confidence_0.000_Length_530	DSC-2_AND_DSC-2 [Lymnaea stagnalis]	0	0	0	-1.564556414	0	-1.636595848
BB_Locus_16309_Transcript_1/1_Confidence_0.000_Length_898	probable serine carboxypeptidase cpvl-like_AND_PREDICTED: probable serine carboxypeptidase CPVL-like [Aplysia californica]	0	0	-1.579505627	0	-1.418839741	0
BB_Locus_122756_Transcript_1/1_Confidence_0.000_Length_563	isoform d_AND_PREDICTED: SCO-spondin-like [Aplysia californica]	0	0	1.499458724	0	0	1.679756891
BB_Locus_118_Transcript_9/11_Confidence_0.308_Length_2864	collagen alpha-4 chain_AND_Collagen alpha-4(VI) chain [Crassostrea gigas]	0	0	0	-2.597607844	0	-2.357617056
BB_Locus_10133_Transcript_2/2_Confidence_0.167_Length_778	collagen alpha-4 chain_AND_Collagen alpha-4(VI) chain [Crassostrea gigas]	0	0	0	-2.569866444	0	-2.444262741

## Sheet: Cluster 4_BB-BR
iD	Best blast _AND_ Mean blast (20 blasts)	Log2FC from DESeq2 analysis
		BB24	BB96	BV24	BV96	BR24	BR96
Bre_Locus_57907_Transcript_1/1_Confidence_0.000_Length_260	plasma serine protease inhibitor_AND_PREDICTED: serpin B6-like [Aplysia californica]	-1.928922584	0	0	0	-1.263522284	0
BR_Locus_352_Transcript_1/2_Confidence_0.667_Length_399	serpin b4-like_AND_PREDICTED: serpin B3-like [Aplysia californica]	-2.876650338	-1.347436013	0	0	-1.080694158	0
BBVBR_Locus_52081_Transcript_1/1_Confidence_0.000_Length_987	FREP_I1_3.2 precursor_NbIgDomain_2_AND_FREP_I1_3.2 precursor_NbIgDomain_2	1.569136133	0	0	0	0	1.730811111
BB_Locus_85853_Transcript_1/1_Confidence_0.000_Length_1682	bactericidal permeability increasing protein_AND_PREDICTED: bactericidal permeability-increasing protein-like isoform X2 [Aplysia californica]	-2.958313555	-1.540941001	0	0	-1.560321077	-1.267856241
BB_Locus_6229_Transcript_1/1_Confidence_0.000_Length_522	fibrinogen-related protein_AND_fibrinogen-related protein 3.3 [Biomphalaria glabrata]	1.311541142	0	0	0	0	2.299439028

## Sheet: Cluster 5_BB
iD	Best blast _AND_ Mean blast (20 blasts)	Log2FC from DESeq2 analysis
		BB24	BB96	BV24	BV96	BR24	BR96
cdhitest_out_86779	Biomphalysin_8290_B7_AND_Biomphalysin_8290_B7	-1.811018476	0	0	0	0	0
cdhitest_out_86119	perlucin-like partial_AND_PREDICTED: perlucin-like [Musca domestica]	-2.820603307	0	0	0	0	0
cdhitest_out_74490	gram negative bacteria binding protein 2_AND_gram-negative bacteria binding protein [Biomphalaria glabrata]	-1.989204106	0	0	0	0	0
cdhitest_out_7093	proteinase inhibitor i4 serpin_AND_PREDICTED: serpin B6-like [Aplysia californica]	-1.829077156	0	0	0	0	0
cdhitest_out_58872	leukocyte elastase inhibitor_AND_PREDICTED: serpin B4-like [Aplysia californica]	-2.096533817	-1.411952995	0	0	0	0
cdhitest_out_5271	hemagglutinin amebocyte aggregation factor_AND_dermatopontin 3 [Biomphalaria glabrata]	-2.126817908	0	0	0	0	0
cdhitest_out_4172	dermatopontin 2_AND_dermatopontin 3 [Biomphalaria glabrata]	-2.227940286	0	0	0	0	0
cdhitest_out_31980	BgLBP/BPI1_AND_BgLBP/BPI1 [Biomphalaria glabrata]	-2.891287845	-1.175006904	0	0	0	0
cdhitest_out_283969	proteinase inhibitor i4 serpin_AND_PREDICTED: serpin B6-like [Aplysia californica]	-1.742908304	0	0	0	0	0
cdhitest_out_28103	leukocyte elastase inhibitor_AND_PREDICTED: serpin B4-like [Aplysia californica]	-1.46956971	0	0	0	0	0
cdhitest_out_277360	FREP_P_12 ??? Splicing variant_NbIgDomain_2 ??_AND_FREP_P_12 ??? Splicing variant_NbIgDomain_2 ??	-1.414425263	0	0	0	0	0
cdhitest_out_230881	superoxide dismutase_AND_superoxide dismutase [Dictyostelium discoideum AX4]	-2.747260388	0	0	0	0	0
cdhitest_out_225206	thioester-containing protein_AND_thioester-containing protein [Euphaedusa tau]	-1.831429153	0	0	0	0	0
cdhitest_out_224327	PREDICTED: mucin-2-like_AND_PREDICTED: mucin-2-like [Ficedula albicollis]	-2.522070883	0	0	0	0	0
cdhitest_out_222613	pulmonary surfactant-associated protein d-like_AND_PREDICTED: pulmonary surfactant-associated protein D-like [Myotis lucifugus]	-3.523197247	-1.059727511	0	0	0	0
cdhitest_out_221986	galactose-specific c-type_AND_PREDICTED: perlucin-like [Aplysia californica]	-2.308981915	0	0	0	0	0
cdhitest_out_220997	serpin peptidase clade b member 3_AND_PREDICTED: serpin B3 isoform 4 [Macaca mulatta]	-1.589968135	0	0	0	0	0
cdhitest_out_219765	developmentally regulated albumen gland_AND_BgLBP/BPI1 [Biomphalaria glabrata]	-2.738525734	0	0	0	0	0
cdhitest_out_212342	proteinase inhibitor i4 serpin_AND_PREDICTED: leukocyte elastase inhibitor-like [Haplochromis burtoni]	-1.662141392	0	0	0	0	0
cdhitest_out_124973	beta- partial_AND_tubulin beta chain, putative [Perkinsus marinus ATCC 50983]	0	1.724259209	0	0	0	0
cdhitest_out_11090	leukocyte elastase inhibitor_AND_PREDICTED: serpin B3-like [Aplysia californica]	-2.289241838	0	0	0	0	0
cdhitest_out_109599	Biomphalysin_4824_B4_AND_Biomphalysin_4824_B4	-2.086983557	0	0	0	0	0
BV_Locus_83559_Transcript_1/1_Confidence_0.000_Length_601	hemagglutinin amebocyte aggregation factor_AND_dermatopontin 3 [Biomphalaria glabrata]	-2.520455832	0	0	0	0	0
BV_Locus_74045_Transcript_1/1_Confidence_0.000_Length_437	serpin peptidase clade b member 4_AND_PREDICTED: serpin B4-like [Aplysia californica]	-2.57671805	0	0	0	0	0
BV_Locus_695_Transcript_3/5_Confidence_0.500_Length_503	tissue factor pathway isoform cra_a_AND_Kunitz-like protease inhibitor precursor [Ancylostoma caninum]	-3.442451347	-1.305636073	0	0	0	0
BV_Locus_64137_Transcript_8/9_Confidence_0.500_Length_357	fibrinogen c domain-containing protein 1-a-like_AND_PREDICTED: tenascin-R-like [Aplysia californica]	-1.706911803	0	0	0	0	0
BV_Locus_6378_Transcript_2/3_Confidence_0.200_Length_616	protein shifted-like isoform 1_AND_PREDICTED: sushi, nidogen and EGF-like domain-containing protein 1-like isoform X1 [Aplysia californica]	-2.324436312	0	0	0	0	0
BV_Locus_63713_Transcript_4/4_Confidence_0.333_Length_1296	cubilin- partial_AND_deleted in malignant brain tumors 1, isoform CRA_a [Mus musculus]	-1.586124793	0	0	0	0	0
BV_Locus_58974_Transcript_1/1_Confidence_0.000_Length_515	c-type lectin_AND_C-type lectin [Ruditapes philippinarum]	-1.842802363	0	0	0	0	0
BV_Locus_555_Transcript_2/19_Confidence_0.261_Length_360	sialic acid binding lectin_AND_Complement C1q-like protein 4 [Crassostrea gigas]	-3.092093228	-1.141592434	0	0	0	0
BV_Locus_44156_Transcript_3/4_Confidence_0.429_Length_534	wap four-disulfide core domain protein 3-like_AND_PREDICTED: papilin-like [Chrysemys picta bellii]	-2.802625395	0	0	0	0	0
BV_Locus_43552_Transcript_1/4_Confidence_0.750_Length_746	pathogenesis-related protein class i_AND_pathogenesis-related protein 1 [Wolffia australiana]	-2.686491771	-1.205804975	0	0	0	0
BV_Locus_2908_Transcript_23/26_Confidence_0.064_Length_678	proteinase inhibitor i4 serpin_AND_PREDICTED: serpin B6-like [Aplysia californica]	-2.12335914	0	0	0	0	0
BV_Locus_24515_Transcript_1/1_Confidence_0.000_Length_479	collagen alpha-5 chain-like_AND_PREDICTED: collagen alpha-5(VI) chain-like [Aplysia californica]	-3.136530053	-1.189069388	0	0	0	0
BV_Locus_23549_Transcript_2/3_Confidence_0.400_Length_686	collagen alpha-1 chain-like_AND_PREDICTED: collagen alpha-6(VI) chain-like [Aplysia californica]	-3.28066887	-1.219963197	0	0	0	0
BV_Locus_21586_Transcript_2/2_Confidence_0.000_Length_627	c-type lectin domain family 10 member a_AND_PREDICTED: C-type lectin domain family 10 member A [Otolemur garnettii]	-1.427922661	0	0	0	0	0
BV_Locus_1822_Transcript_5/9_Confidence_0.381_Length_737	serpin b4-like_AND_PREDICTED: serpin B3-like [Aplysia californica]	-2.303026877	0	0	0	0	0
BV_Locus_17992_Transcript_2/3_Confidence_0.400_Length_385	c-type mannose receptor 2-like_AND_PREDICTED: perlucin-like protein-like, partial [Musca domestica]	-2.605789614	0	0	0	0	0
BV_Locus_15837_Transcript_1/1_Confidence_0.000_Length_608	b-cell lymphoma leukemia 11b-like_AND_PREDICTED: B-cell lymphoma/leukemia 11B-like [Aplysia californica]	-2.293737702	0	0	0	0	0
BV_Locus_138_Transcript_2/3_Confidence_0.667_Length_619	bactericidal permeability-increasing_AND_BgLBP/BPI1 [Biomphalaria glabrata]	-3.044012155	-1.180546441	0	0	0	0
BV_Locus_137_Transcript_6/18_Confidence_0.297_Length_1608	bactericidal permeability increasing protein_AND_BgLBP/BPI1 [Biomphalaria glabrata]	-2.632648203	0	0	0	0	0
BV_Locus_137_Transcript_2/18_Confidence_0.149_Length_1762	bactericidal permeability increasing protein_AND_BgLBP/BPI1 [Biomphalaria glabrata]	-2.720729564	0	0	0	0	0
BV_Locus_137_Transcript_18/18_Confidence_0.149_Length_1328	bactericidal permeability increasing protein_AND_BgLBP/BPI1 [Biomphalaria glabrata]	-2.72545129	0	0	0	0	0
BV_Locus_137_Transcript_17/18_Confidence_0.108_Length_970	bactericidal permeability-increasing_AND_BgLBP/BPI1 [Biomphalaria glabrata]	-2.824192621	0	0	0	0	0
BV_Locus_137_Transcript_1/18_Confidence_0.162_Length_1263	bactericidal permeability increasing protein_AND_BgLBP/BPI1 [Biomphalaria glabrata]	-2.769590264	0	0	0	0	0
BV_Locus_11495_Transcript_6/8_Confidence_0.786_Length_847	multiple epidermal growth factor-like domains protein 6_AND_fibrinogen-related molecule [Biomphalaria glabrata]	-1.690238243	0	0	0	0	0
BV_Locus_11495_Transcript_4/8_Confidence_0.786_Length_781	multiple epidermal growth factor-like domains protein 6_AND_fibrinogen-related molecule [Biomphalaria glabrata]	-1.658933133	0	0	0	0	0
BV_Locus_11495_Transcript_2/8_Confidence_0.643_Length_567	multiple epidermal growth factor-like domains protein 6_AND_fibrinogen-related molecule [Biomphalaria glabrata]	-1.729062312	0	0	0	0	0
Bre_Locus_9925_Transcript_7/7_Confidence_0.179_Length_997	multiple epidermal growth factor-like domains protein 6_AND_fibrinogen-related molecule [Biomphalaria glabrata]	-1.63967396	0	0	0	0	0
Bre_Locus_958_Transcript_5/6_Confidence_0.600_Length_728	pathogenesis-related protein class i_AND_pathogenesis-related protein 1 [Wolffia australiana]	-2.580257627	-1.172805462	0	0	0	0
Bre_Locus_89_Transcript_2/3_Confidence_0.250_Length_1025	l-amino-acid oxidase-like_AND_PREDICTED: L-amino-acid oxidase-like [Aplysia californica]	-1.890017624	0	0	0	0	0
Bre_Locus_8735_Transcript_1/1_Confidence_0.000_Length_393	collagen alpha-1 chain_AND_PREDICTED: collagen alpha-4(VI) chain [Gallus gallus]	-2.649660534	0	0	0	0	0
Bre_Locus_8530_Transcript_11/14_Confidence_0.677_Length_1173	FREP_E_4_NbIgDomain_1_AND_FREP_E_4_NbIgDomain_1	-1.485789749	0	0	0	0	0
Bre_Locus_7467_Transcript_1/1_Confidence_0.000_Length_770	collagen alpha-5 chain_AND_PREDICTED: collagen alpha-6(VI) chain-like [Aplysia californica]	-2.634251662	-1.19356501	0	0	0	0
Bre_Locus_6271_Transcript_29/31_Confidence_0.009_Length_770	l-amino-acid oxidase-like_AND_aplysianin A precursor [Aplysia californica]	-1.923096157	0	0	0	0	0
Bre_Locus_62_Transcript_8/18_Confidence_0.255_Length_1056	bactericidal permeability increasing protein_AND_BgLBP/BPI1 [Biomphalaria glabrata]	-2.683468432	0	0	0	0	0
Bre_Locus_62_Transcript_3/18_Confidence_0.234_Length_1456	developmentally regulated albumen gland_AND_BgLBP/BPI1 [Biomphalaria glabrata]	-2.64641202	0	0	0	0	0
Bre_Locus_62_Transcript_17/18_Confidence_0.138_Length_1140	bactericidal permeability increasing protein_AND_BgLBP/BPI1 [Biomphalaria glabrata]	-2.707214443	0	0	0	0	0
Bre_Locus_62_Transcript_16/18_Confidence_0.255_Length_1372	bactericidal permeability increasing protein_AND_BgLBP/BPI1 [Biomphalaria glabrata]	-2.716626278	0	0	0	0	0
Bre_Locus_62_Transcript_13/18_Confidence_0.064_Length_400	developmentally regulated albumen gland_AND_BgLBP/BPI1 [Biomphalaria glabrata]	-2.681676689	0	0	0	0	0
Bre_Locus_62_Transcript_12/18_Confidence_0.074_Length_417	developmentally regulated albumen gland_AND_BgLBP/BPI1 [Biomphalaria glabrata]	-2.68471073	0	0	0	0	0
Bre_Locus_6093_Transcript_10/11_Confidence_0.440_Length_558	leukocyte elastase inhibitor-like_AND_PREDICTED: serpin B6-like [Aplysia californica]	-1.892339972	0	0	0	0	0
Bre_Locus_446_Transcript_32/50_Confidence_0.171_Length_787	serpin b4-like_AND_PREDICTED: serpin B3-like [Aplysia californica]	-1.444571471	0	0	0	0	0
Bre_Locus_446_Transcript_31/50_Confidence_0.190_Length_653	serpin b4-like_AND_PREDICTED: serpin B3-like [Aplysia californica]	-2.2099667	0	0	0	0	0
Bre_Locus_446_Transcript_30/50_Confidence_0.190_Length_795	serpin b4-like_AND_PREDICTED: serpin B3-like [Aplysia californica]	-1.898293946	0	0	0	0	0
Bre_Locus_39233_Transcript_1/1_Confidence_0.000_Length_1215	low quality protein: titin-like_AND_Titin [Crassostrea gigas]	-1.273085101	0	0	0	0	0
Bre_Locus_3882_Transcript_7/14_Confidence_0.435_Length_439	seminal fluid protein hacp059_AND_PREDICTED: serpin B3-like [Aplysia californica]	-2.340284321	-1.053840905	0	0	0	0
Bre_Locus_329_Transcript_4/9_Confidence_0.476_Length_618	proteinase inhibitor i4 serpin_AND_PREDICTED: serpin B6-like [Aplysia californica]	-2.521653421	-1.681350462	0	0	0	0
Bre_Locus_28540_Transcript_1/1_Confidence_0.000_Length_541	serpin 2_AND_PREDICTED: serpin B4-like [Aplysia californica]	-2.118745032	0	0	0	0	0
Bre_Locus_28308_Transcript_2/2_Confidence_0.250_Length_410	leukocyte elastase inhibitor_AND_PREDICTED: serpin B6-like [Aplysia californica]	-2.870939308	-1.322872253	0	0	0	0
Bre_Locus_28308_Transcript_1/2_Confidence_0.750_Length_370	leukocyte elastase inhibitor_AND_PREDICTED: serpin B6-like [Aplysia californica]	-2.770096946	-1.188120571	0	0	0	0
Bre_Locus_2825_Transcript_4/5_Confidence_0.250_Length_1107	c-type lectin domain family 11 member a-like_AND_PREDICTED: C-type lectin domain family 11 member A-like [Aplysia californica]	-2.634183148	-1.020328497	0	0	0	0
Bre_Locus_2359_Transcript_2/2_Confidence_0.000_Length_802	developmentally regulated albumen gland_AND_BgLBP/BPI1 [Biomphalaria glabrata]	-2.876785285	-1.145849046	0	0	0	0
Bre_Locus_19711_Transcript_1/1_Confidence_0.000_Length_550	pulmonary surfactant-associated protein d-like_AND_C-type lectin 6 [Perca flavescens]	-2.511259299	0	0	0	0	0
Bre_Locus_16592_Transcript_2/2_Confidence_0.714_Length_496	c-type lectin domain family 4 member f_AND_PREDICTED: C-type lectin domain family 4 member F [Ictidomys tridecemlineatus]	-1.751242725	0	0	0	0	0
Bre_Locus_1491_Transcript_2/2_Confidence_0.000_Length_358	serpin b3-like_AND_PREDICTED: serpin B4-like [Aplysia californica]	-2.983331065	-1.412141456	0	0	0	0
Bre_Locus_1478_Transcript_2/2_Confidence_0.000_Length_286	collagen alpha-5 chain-like_AND_PREDICTED: collagen alpha-5(VI) chain-like [Aplysia californica]	-3.237351063	-1.209087675	0	0	0	0
Bre_Locus_1045_Transcript_13/13_Confidence_0.655_Length_398	serine protease inhibitor_AND_PREDICTED: serpin B6-like [Aplysia californica]	-2.045136713	0	0	0	0	0
BR_Locus_9156_Transcript_1/1_Confidence_0.000_Length_860	salivary c-type lectin_AND_Aggrecan core protein, partial [Crassostrea gigas]	-1.539921576	0	0	0	0	0
BR_Locus_89_Transcript_7/17_Confidence_0.037_Length_334	developmentally regulated albumen gland_AND_BgLBP/BPI1 [Biomphalaria glabrata]	-2.920201991	0	0	0	0	0
BR_Locus_89_Transcript_4/17_Confidence_0.312_Length_1819	developmentally regulated albumen gland_AND_BgLBP/BPI1 [Biomphalaria glabrata]	-2.781071672	0	0	0	0	0
BR_Locus_89_Transcript_14/17_Confidence_0.312_Length_1588	developmentally regulated albumen gland_AND_BgLBP/BPI1 [Biomphalaria glabrata]	-2.668395471	0	0	0	0	0
BR_Locus_89_Transcript_1/17_Confidence_0.150_Length_1145	developmentally regulated albumen gland_AND_BgLBP/BPI1 [Biomphalaria glabrata]	-2.70023748	0	0	0	0	0
BR_Locus_8194_Transcript_1/1_Confidence_0.000_Length_746	FREP_J1_12.1 ou 3.3 precursor_NbIgDomain_2_AND_FREP_J1_12.1 ou 3.3 precursor_NbIgDomain_2	-1.273155374	0	0	0	0	0
BR_Locus_761_Transcript_2/5_Confidence_0.357_Length_1078	mannose-binding lectin isoform 2_AND_PREDICTED: C-type lectin domain family 11 member A-like [Aplysia californica]	-2.612649866	-1.113766575	0	0	0	0
BR_Locus_69687_Transcript_1/1_Confidence_0.000_Length_461	thioester-containing protein_AND_thioester-containing protein [Euphaedusa tau]	-1.731137156	0	0	0	0	0
BR_Locus_62360_Transcript_1/1_Confidence_0.000_Length_744	low-density lipoprotein receptor-related protein 1-like_AND_PREDICTED: sushi, nidogen and EGF-like domain-containing protein 1-like isoform X2 [Aplysia californica]	-1.98451596	0	0	0	0	0
BR_Locus_5542_Transcript_1/1_Confidence_0.000_Length_417	tu92_iotci ame: full=turripeptide flags: precursor_AND_PREDICTED: agrin-like [Hydra vulgaris]	-2.419241091	0	0	0	0	0
BR_Locus_509_Transcript_7/8_Confidence_0.205_Length_552	pulmonary surfactant-associated protein d-like_AND_Aggrecan core protein, partial [Crassostrea gigas]	-2.604243859	-1.063983139	0	0	0	0
BR_Locus_509_Transcript_3/8_Confidence_0.256_Length_286	pulmonary surfactant-associated protein d-like_AND_Aggrecan core protein, partial [Crassostrea gigas]	-2.839124217	0	0	0	0	0
BR_Locus_46927_Transcript_1/1_Confidence_0.000_Length_794	b-cell lymphoma_AND_PREDICTED: B-cell lymphoma/leukemia 11B-like [Aplysia californica]	-2.551590925	0	0	0	0	0
BR_Locus_46774_Transcript_1/1_Confidence_0.000_Length_242	proteinase inhibitor i4 serpin_AND_PREDICTED: alaserpin-like [Bombus impatiens]	-2.04302499	-1.061556001	0	0	0	0
BR_Locus_4452_Transcript_1/2_Confidence_0.333_Length_982	l-amino-acid oxidase-like_AND_PREDICTED: L-amino-acid oxidase-like [Aplysia californica]	-1.917376197	0	0	0	0	0
BR_Locus_4298_Transcript_4/7_Confidence_0.750_Length_924	receptor tyrosine kinase_AND_fibrinogen-related molecule [Biomphalaria glabrata]	-1.646984495	0	0	0	0	0
BR_Locus_4298_Transcript_2/7_Confidence_0.688_Length_733	multiple epidermal growth factor-like domains protein 6_AND_fibrinogen-related molecule [Biomphalaria glabrata]	-1.680404132	0	0	0	0	0
BR_Locus_3896_Transcript_18/19_Confidence_0.423_Length_609	serpin b4-like_AND_PREDICTED: serpin B3-like [Aplysia californica]	-2.548855202	-1.404405652	0	0	0	0
BR_Locus_3669_Transcript_2/3_Confidence_0.933_Length_318	serpin b6-like_AND_PREDICTED: serpin B6-like [Aplysia californica]	-1.205297556	0	0	0	0	0
BR_Locus_3537_Transcript_1/1_Confidence_0.000_Length_530	cd209 antigen-like_AND_PREDICTED: CD209 antigen-like [Aplysia californica]	-2.687192261	-1.147890834	0	0	0	0
BR_Locus_3079_Transcript_2/5_Confidence_0.625_Length_563	pathogenesis-related protein class i_AND_pathogenesis-related protein 1 [Wolffia australiana]	-2.489156158	0	0	0	0	0
BR_Locus_3012_Transcript_2/3_Confidence_0.600_Length_1025	antistasin-like protein_AND_antistasin-like protein [Haliotis discus discus]	-2.249836709	0	0	0	0	0
BR_Locus_29994_Transcript_1/1_Confidence_0.000_Length_323	gnbpb2 protein_AND_gram-negative bacteria binding protein [Biomphalaria glabrata]	-2.170021254	0	0	0	0	0
BR_Locus_2887_Transcript_1/3_Confidence_0.188_Length_327	collagen alpha-5 chain-like_AND_PREDICTED: collagen alpha-5(VI) chain-like [Aplysia californica]	-3.272090371	-1.20169336	0	0	0	0
BR_Locus_268_Transcript_1/1_Confidence_0.000_Length_468	secreted protein with kunitz_AND_IVB1_WALAERecName: Full=Protease inhibitor 1; AltName: Full=Kunitz inhibitor KIn-I; Flags: Precursor	-3.531059733	-1.339129527	0	0	0	0
BR_Locus_26062_Transcript_1/1_Confidence_0.000_Length_264	endo- -beta-d-glucanase_AND_gram-negative bacteria binding protein [Biomphalaria glabrata]	-2.221153779	0	0	0	0	0
BR_Locus_171_Transcript_2/2_Confidence_0.500_Length_478	collagen alpha-6 chain_AND_Collagen alpha-6(VI) chain [Crassostrea gigas]	-2.910959596	0	0	0	0	0
BR_Locus_14685_Transcript_1/1_Confidence_0.000_Length_925	fibrinogen-related protein_AND_PREDICTED: tenascin-R-like [Aplysia californica]	-1.450554802	0	0	0	0	0
BR_Locus_14673_Transcript_2/2_Confidence_0.250_Length_861	latent-transforming growth factor beta-binding protein 4-like_AND_PREDICTED: cell death abnormality protein 1-like [Aplysia californica]	-2.321675398	0	0	0	0	0
BR_Locus_14673_Transcript_1/2_Confidence_0.750_Length_837	keratin-associated protein 16-1-like_AND_PREDICTED: cell death abnormality protein 1-like [Aplysia californica]	-2.378531341	0	0	0	0	0
BR_Locus_13720_Transcript_1/1_Confidence_0.000_Length_924	fibrinogen-related molecule_AND_fibrinogen-related molecule [Biomphalaria glabrata]	-1.469875437	0	0	0	0	0
BR_Locus_1242_Transcript_3/6_Confidence_0.333_Length_1053	c-type lectin domain family 11 member a-like_AND_PREDICTED: C-type lectin domain family 11 member A-like [Aplysia californica]	-3.276288513	-1.018070942	0	0	0	0
BR_Locus_11520_Transcript_1/1_Confidence_0.000_Length_861	PREDICTED: mucin-19-like_AND_PREDICTED: mucin-19-like [Aplysia californica]	-1.35832765	0	0	0	0	0
BR_Locus_1096_Transcript_1/5_Confidence_0.600_Length_527	kazal-type serine proteinase inhibitor 1_AND_hepatopancreas kazal-type proteinase inhibitor [Penaeus monodon]	-2.727575821	0	0	0	0	0
BBVBR_Locus_9129_Transcript_2/5_Confidence_0.500_Length_498	pulmonary surfactant-associated protein d-like isoform x1_AND_Aggrecan core protein, partial [Crassostrea gigas]	-2.616086599	0	0	0	0	0
BBVBR_Locus_55001_Transcript_1/1_Confidence_0.000_Length_905	isoform b_AND_PREDICTED: mucin-5AC-like [Aplysia californica]	-1.401047841	0	0	0	0	0
BBVBR_Locus_40779_Transcript_5/5_Confidence_0.444_Length_734	pathogenesis-related protein 1_AND_pathogenesis-related protein 1 [Wolffia australiana]	-2.844950401	-1.286943179	0	0	0	0
BBVBR_Locus_2632_Transcript_7/17_Confidence_0.292_Length_612	serpin b4-like_AND_PREDICTED: serpin B3-like [Aplysia californica]	-2.151679215	0	0	0	0	0
BBVBR_Locus_2632_Transcript_13/17_Confidence_0.375_Length_924	leukocyte elastase inhibitor_AND_PREDICTED: serpin B4-like [Aplysia californica]	-2.219809083	0	0	0	0	0
BBVBR_Locus_254_Transcript_20/25_Confidence_0.329_Length_1542	endo- -beta-d-glucanase_AND_gram-negative bacteria binding protein [Biomphalaria glabrata]	-1.816888633	0	0	0	0	0
BBVBR_Locus_18817_Transcript_1/1_Confidence_0.000_Length_2056	achain crystal structure of the n-terminus of titin_AND_Titin [Crassostrea gigas]	-1.33503424	0	0	0	0	0
BBVBR_Locus_12805_Transcript_5/9_Confidence_0.583_Length_611	fibrinogen c domain-containing protein 1-a-like_AND_PREDICTED: tenascin-R-like [Aplysia californica]	-1.577012863	0	0	0	0	0
BBVBR_Locus_115_Transcript_3/6_Confidence_0.731_Length_1143	FREP_J2_3 ou 12_NbIgDomain_2_AND_FREP_J2_3 ou 12_NbIgDomain_2	-1.476701366	0	0	0	0	0
BBVBR_Locus_1116_Transcript_10/44_Confidence_0.065_Length_313	leukocyte elastase inhibitor-like_AND_PREDICTED: serpin B4-like [Aplysia californica]	-2.032587047	-1.215953457	0	0	0	0
BBVBR_Locus_1011_Transcript_12/12_Confidence_0.167_Length_1198	bactericidal permeability increasing protein_AND_BgLBP/BPI1 [Biomphalaria glabrata]	-2.690113486	0	0	0	0	0
BB_Locus_6271_Transcript_5/15_Confidence_0.306_Length_968	hemagglutinin amebocyte aggregation factor_AND_dermatopontin 3 [Biomphalaria glabrata]	-2.045369559	0	0	0	0	0
BB_Locus_626_Transcript_10/10_Confidence_0.286_Length_1652	bactericidal permeability increasing protein_AND_BgLBP/BPI1 [Biomphalaria glabrata]	-2.70165812	0	0	0	0	0
BB_Locus_60328_Transcript_1/1_Confidence_0.000_Length_313	perlucin 6_AND_C-type lectin domain family 4 member F [Crassostrea gigas]	-2.009054236	0	0	0	0	0
BB_Locus_5512_Transcript_6/6_Confidence_0.200_Length_514	aggrecan core partial_AND_Aggrecan core protein, partial [Crassostrea gigas]	-2.556174019	0	0	0	0	0
BB_Locus_51113_Transcript_1/1_Confidence_0.000_Length_951	perlucin 6_AND_PREDICTED: C-type lectin domain family 3 member A-like [Aplysia californica]	-2.818972945	-1.119972512	0	0	0	0
BB_Locus_43888_Transcript_1/1_Confidence_0.000_Length_569	collagen alpha-1 chain-like_AND_PREDICTED: collagen alpha-6(VI) chain-like [Aplysia californica]	-3.234261575	-1.247944939	0	0	0	0
BB_Locus_37880_Transcript_1/1_Confidence_0.000_Length_263	kazal-type serine proteinase inhibitor 4_AND_Kazal-type serine proteinase inhibitor 3 [Fenneropenaeus chinensis]	-2.576386679	0	0	0	0	0
BB_Locus_36295_Transcript_3/3_Confidence_0.200_Length_386	c-type lectin_AND_PREDICTED: perlucin-like [Musca domestica]	-2.219921178	0	0	0	0	0
BB_Locus_2788_Transcript_1/1_Confidence_0.000_Length_837	selectin partial_AND_selectin 1, partial [Biomphalaria glabrata]	-1.307829216	0	0	0	0	0
BB_Locus_26578_Transcript_1/1_Confidence_0.000_Length_962	protein fam73a_AND_PREDICTED: titin-like [Aplysia californica]	-1.28579541	0	0	0	0	0
BB_Locus_25826_Transcript_3/6_Confidence_0.700_Length_638	multiple epidermal growth factor-like domains protein 6_AND_fibrinogen-related molecule [Biomphalaria glabrata]	-1.735064064	0	0	0	0	0
BB_Locus_22804_Transcript_4/4_Confidence_0.562_Length_1036	FREP_I2_3.1_NbIgDomain_2_AND_FREP_I2_3.1_NbIgDomain_2	-1.495708155	0	0	0	0	0
BB_Locus_1839_Transcript_3/3_Confidence_0.167_Length_255	secreted protein with kunitz_AND_IVB1_WALAERecName: Full=Protease inhibitor 1; AltName: Full=Kunitz inhibitor KIn-I; Flags: Precursor	-3.410477596	-1.315552372	0	0	0	0
BB_Locus_17223_Transcript_1/2_Confidence_0.500_Length_380	BgLBP/BPI1_AND_BgLBP/BPI1 [Biomphalaria glabrata]	-2.877854893	-1.100115085	0	0	0	0
BB_Locus_1710_Transcript_4/29_Confidence_0.220_Length_609	proteinase inhibitor i4 serpin_AND_PREDICTED: serpin B6-like [Aplysia californica]	-2.017803076	0	0	0	0	0
BB_Locus_169965_Transcript_2/3_Confidence_0.400_Length_404	alpha-tubulin_AND_alpha-tubulin, partial [Carchesium polypinum]	0	1.613729664	0	0	0	0
BB_Locus_15812_Transcript_1/2_Confidence_0.750_Length_255	collagen alpha-1 chain_AND_PREDICTED: collagen alpha-5(VI) chain-like [Aplysia californica]	-3.25034199	-1.119236492	0	0	0	0

## Sheet: Cluster 6_BV
iD	Best blast _AND_ Mean blast (20 blasts)	Log2FC from DESeq2 analysis
		BB24	BB96	BV24	BV96	BR24	BR96
cdhitest_out_95248	DEC-3_AND_DEC-3 [Lymnaea stagnalis]	0	0	0	-1.421392514	0	0
cdhitest_out_84741	cartilage matrix_AND_matrilin [Biomphalaria glabrata]	0	0	0	-1.191595832	0	0
cdhitest_out_84594	xanthine dehydrogenase oxidase_AND_PREDICTED: xanthine dehydrogenase/oxidase-like [Aplysia californica]	0	0	0	1.517074122	0	0
cdhitest_out_84052	ankyrin repeat and ibr domain-containing protein 1-like_AND_PREDICTED: ankyrin repeat and IBR domain-containing protein 1-like [Aplysia californica]	0	0	0	1.117089798	0	0
cdhitest_out_81833	e3 ubiquitin-protein ligase mib1_AND_PREDICTED: E3 ubiquitin-protein ligase MIB2-like [Metaseiulus occidentalis]	0	0	-1.521700502	0	0	0
cdhitest_out_266	latent-transforming growth factor beta-binding protein 4_AND_PREDICTED: fibrillin-1-like [Aplysia californica]	0	0	0	-1.282676163	0	0
cdhitest_out_23828	receptor protein-tyrosine phosphatase_AND_PREDICTED: fibronectin-like, partial [Aplysia californica]	0	0	0	1.129919561	0	0
cdhitest_out_219772	latent-transforming growth factor beta-binding protein 4_AND_PREDICTED: fibrillin-1-like [Aplysia californica]	0	0	0	-1.230557447	0	0
cdhitest_out_1445	copper-transporting atpase 1_AND_PREDICTED: copper-transporting ATPase 1-like isoform X4 [Aplysia californica]	0	0	0	1.363288834	0	0
cdhitest_out_1196	fibrillin-1- partial_AND_Fibrillin-3 [Crassostrea gigas]	0	0	0	-1.133261993	0	0
cdhitest_out_112555	protein_AND_dynein heavy chain [Culex quinquefasciatus]	0	0	0	-1.710093284	0	0
cdhitest_out_102091	vascular endothelial growth factor receptor 1_AND_PREDICTED: vascular endothelial growth factor receptor 2-like [Aplysia californica]	0	0	0	1.248200136	0	0
BV_Locus_81468_Transcript_1/1_Confidence_0.333_Length_496	Biomphalysin_7524_B11_AND_Biomphalysin_7524_B11	0	0	0	-1.511133841	0	0
BV_Locus_1334_Transcript_12/52_Confidence_0.174_Length_779	latent-transforming growth factor beta-binding protein 4_AND_PREDICTED: fibrillin-1-like [Aplysia californica]	0	0	0	-1.298947323	0	0
Bre_Locus_53043_Transcript_1/1_Confidence_0.000_Length_304	adam family mig-17_AND_ADAM family mig-17 [Crassostrea gigas]	0	0	0	-1.782857804	0	0
Bre_Locus_31973_Transcript_1/1_Confidence_0.000_Length_361	FREP_E_4_NbIgDomain_1_AND_FREP_E_4_NbIgDomain_1	0	0	0	-1.50977634	0	0
Bre_Locus_257_Transcript_13/31_Confidence_0.297_Length_1436	latent-transforming growth factor beta-binding protein 4_AND_PREDICTED: fibrillin-1-like [Aplysia californica]	0	0	0	-1.333224448	0	0
Bre_Locus_1189_Transcript_15/31_Confidence_0.255_Length_1169	multiple epidermal growth factor-like domains 10_AND_Multiple epidermal growth factor-like domains 11, partial [Crassostrea gigas]	0	0	0	-1.211193505	0	0
BR_Locus_8167_Transcript_36/38_Confidence_0.458_Length_1927	latent-transforming growth factor beta-binding protein 4_AND_PREDICTED: fibrillin-1-like [Aplysia californica]	0	0	0	-1.207503559	0	0
BBVBR_Locus_9618_Transcript_4/4_Confidence_0.182_Length_697	collagen alpha-5 chain-like_AND_PREDICTED: collagen alpha-6(VI) chain-like [Aplysia californica]	0	0	0	-1.788504503	0	0
BBVBR_Locus_2264_Transcript_1/5_Confidence_0.300_Length_1740	adam family mig-17_AND_PREDICTED: zinc metalloproteinase-disintegrin batroxstatin-3-like [Aplysia californica]	0	0	0	-1.494929789	0	0
BB_Locus_50419_Transcript_1/1_Confidence_0.000_Length_737	acidic mammalian chitinase-like_AND_acidic mammalian chitinase-like protein [Cricetulus griseus]	0	0	0	-1.361940732	0	0
BB_Locus_50024_Transcript_1/1_Confidence_0.000_Length_512	chitin synthase g_AND_Chitin synthase G [Crassostrea gigas]	0	0	0	-1.574795624	0	0
BB_Locus_47970_Transcript_1/1_Confidence_0.000_Length_557	low-density lipoprotein receptor-related protein 2_AND_PREDICTED: low-density lipoprotein receptor-related protein 2-like [Aplysia californica]	0	0	0	1.348400561	0	0
BB_Locus_3819_Transcript_16/22_Confidence_0.242_Length_1219	multiple epidermal growth factor-like domains protein 11_AND_PREDICTED: multiple epidermal growth factor-like domains protein 11-like, partial [Aplysia californica]	0	0	0	-1.260820504	0	0
BB_Locus_342_Transcript_1/3_Confidence_0.500_Length_2028	adam family mig-17_AND_PREDICTED: zinc metalloproteinase-disintegrin batroxstatin-3-like [Aplysia californica]	0	0	0	-1.448403413	0	0
BB_Locus_33633_Transcript_1/1_Confidence_0.000_Length_1622	nuclear receptor subfamily 5 group a member 2_AND_PREDICTED: nuclear hormone receptor FTZ-F1-like [Aplysia californica]	0	0	0	1.200868736	0	0
BB_Locus_16497_Transcript_1/1_Confidence_0.000_Length_435	low-density lipoprotein receptor-related protein 2-like_AND_PREDICTED: low-density lipoprotein receptor-related protein 2-like [Aplysia californica]	0	0	0	1.437379389	0	0

## Sheet: Cluster 7_BR
iD	Best blast _AND_ Mean blast (20 blasts)	Log2FC from DESeq2 analysis
		BB24	BB96	BV24	BV96	BR24	BR96
BV_Locus_5076_Transcript_4/11_Confidence_0.200_Length_1119	apoptosis 1 inhibitor_AND_	0	0	0	0	0	1.374158906
BV_Locus_124_Transcript_9/26_Confidence_0.104_Length_597	FREP_J5_Frep 12.1 precursor_NbIgDomain_2_AND_	0	0	0	0	0	1.769660469
BR_Locus_6000_Transcript_5/8_Confidence_0.214_Length_814	FREP_J1_12.1 ou 3.3 precursor_NbIgDomain_2_AND_	0	0	0	0	0	1.137928062
BR_Locus_118506_Transcript_1/1_Confidence_0.000_Length_275	fibrinogen-related protein_AND_	0	0	0	0	0	2.202296398
BBVBR_Locus_30954_Transcript_4/5_Confidence_0.250_Length_475	FREP_B_1_NbIgDomain_1 ??_AND_	0	0	0	0	0	2.631101479
BBVBR_Locus_23753_Transcript_1/2_Confidence_1.000_Length_407	FREP_B_1_NbIgDomain_1 ??_AND_	0	0	0	0	0	1.2983759
BB_Locus_53127_Transcript_1/1_Confidence_0.000_Length_208	fibrinogen-related protein_AND_	0	0	0	0	0	2.115298943
BB_Locus_35068_Transcript_4/13_Confidence_0.318_Length_1043	FREP_I2_3.1_NbIgDomain_2_AND_	0	0	0	0	0	2.211575819
BB_Locus_25203_Transcript_1/1_Confidence_0.000_Length_539	polycomb protein suz12_AND_	0	0	0	0	0	-1.114874696
BB_Locus_24407_Transcript_1/1_Confidence_0.000_Length_1377	von willebrand factor a domain-containing protein 8_AND_	0	0	0	0	0	-1.214847761
BB_Locus_14656_Transcript_1/3_Confidence_0.944_Length_413	FREP_I3__NbIgDomain_2_AND_	0	0	0	0	0	2.153822435
