# Supplementary material for: Sympatric versus allopatric evolutionary contexts shape differential immune response in Biomphalaria / Schistosoma interaction
Source: PLoS Pathog. 2019 Mar 20;15(3):e1007647. doi: 10.1371/journal.ppat.1007647 (PMC6443186; doi:10.1371/journal.ppat.1007647)
Supplement: S3 Table — The Biomphalaria (v1) and Schistosoma (v5.2) genome have been concatenate to mapped the RNAseq reads of each experimental condition. Only quality reads (Phred score >29) were aligned to the concatenate genomes using Bowtie2 (v2.0.2), which run locally on the Galaxy project server (Giardine, Riemer et al. 2005). The reads that mapped only once are conserved. Elimination of reads which mapped on Biomphalaria genome and only the reads that mapped on Schistosoma genome are kept. (XLSX) [file ppat.1007647.s006.xlsx]

## Sheet: Resume
Table S3. List of transcripts express by Schistosoma within Biomphalaria glabrata tissues highlight in RNAseq clusters.
The Biomphalaria (v1) and Schistosoma (v5.2) genome have been concatenate to mapped the RNAseq reads of each experimental condition. Only quality reads (Phred score >29) were aligned to the concatenate genomes using Bowtie2 (v2.0.2), which run locally on the Galaxy project server (Giardine, Riemer et al. 2005). The reads that mapped only once are conserved. Elimination of reads which mapped on Bi…

## Sheet: Cluster 1
iD	Best blast _AND_ Mean blast (20 blasts)	Log2FC from DESeq2 analysis
		SmBRE 24h	SmVEN 24h	Srod 24h
Schisto_mansoni.Chr_1.4169	acyl- :glycerol-3-phosphate acyltransferase	30	18	22
Schisto_mansoni.Chr_3.5623	acyl- :glycerol-3-phosphate acyltransferase	14	299	264
Schisto_mansoni.Chr_1.unplaced.SC_0135.62	Bifunctional lysine-specific demethylase and histidyl-hydroxylase NO66	23	17	10
Schisto_mansoni.Chr_4.5535	ceramide glucosyltransferase	21	23	17
Schisto_mansoni.Chr_4.1641	Elongation factor 2	36	16	16
Schisto_mansoni.Chr_6.2708	endonuclease-reverse transcriptase	61	40	26
Schisto_mansoni.Chr_1.19533	endonuclease-reverse transcriptase	36	12	8
Schisto_mansoni.Chr_6.4770	endonuclease-reverse transcriptase	17	14	12
Schisto_mansoni.SC_0129.156	Gag-Pol poly	257	97	82
Schisto_mansoni.SC_0412.5	heat shock 70 (hsp70)-	45	16	12
Schisto_mansoni.Chr_1.16663	Heat shock cognate 71 kDa partial	482	226	172
Schisto_mansoni.Chr_1.14428	Homeobox orthopedia	14	5	4
Schisto_mansoni.Chr_4.4585	Ovarian cancer-associated gene 2	31	12	8
Schisto_mansoni.Chr_3.7589	SJCHGC03156 partial	113	80	50
Schisto_mansoni.Chr_5.1321	transcript antisense to ribosomal RNA	61	3568	2200
Schisto_mansoni.Chr_3.4842	zinc finger 330 isoform X2	23	31	15
Schisto_mansoni.Chr_1.20121	NA	181	113	88
Schisto_mansoni.Chr_1.17173	NA	224	61	40
Schisto_mansoni.Chr_3.8380	NA	32	33	33
Schisto_mansoni.Chr_4.3523	NA	156	63	52
Schisto_mansoni.Chr_3.5858	NA	26	231	172
Schisto_mansoni.Chr_1.1344	NA	49	17	12
Schisto_mansoni.SC_0223.22	NA	22	25	13
Schisto_mansoni.Chr_1.3021	NA	33	25	16
Schisto_mansoni.SC_0062.500	NA	42	26	12
Schisto_mansoni.Chr_5.1027	NA	16	8	5
Schisto_mansoni.Chr_7.259	NA	18	6	4
Schisto_mansoni.Chr_1.3983	NA	9	4	3

## Sheet: Cluster 2
iD	Best blast _AND_ Mean blast (20 blasts)	Log2FC from DESeq2 analysis
		SmBRE 24h	SmVEN 24h	Srod 24h
Schisto_mansoni.Chr_1.unplaced.SC_0135.293	-binding 1	29	11	8
Schisto_mansoni.Chr_1.unplaced.SC_0010.1000	14-3-3 2	22	2	1
Schisto_mansoni.Chr_2.unplaced.SC_0171.59	14-3-3 epsilon	10	2	2
Schisto_mansoni.Chr_1.9267	40s ribosomal S12	13	0	1
Schisto_mansoni.SC_0041.276	40S ribosomal S6	19	0	2
Schisto_mansoni.Chr_1.2467	60s ribosomal L23a	13	0	0
Schisto_mansoni.Chr_1.17386	78 kDa glucose-regulated	15	2	2
Schisto_mansoni.Chr_3.unplaced.SC_0174.67	acyl- :glycerol-3-phosphate acyltransferase	11	4	5
Schisto_mansoni.SC_0172.204	acyl- :glycerol-3-phosphate acyltransferase	7	3	3
Schisto_mansoni.SC_0169.113	acyl- :glycerol-3-phosphate acyltransferase	10	2	0
Schisto_mansoni.Chr_7.unplaced.SC_0100.89	AMP-activated gamma regulatory	12	3	3
Schisto_mansoni.Chr_6.1029	ATP synthase subunit mitochondrial	11	2	0
Schisto_mansoni.SC_0097.286	Bile salt export pump	11	3	4
Schisto_mansoni.Chr_2.4376	Bile salt export pump	12	1	1
Schisto_mansoni.SC_0111.5	calreticulin	25	3	2
Schisto_mansoni.Chr_3.9015	Coatomer subunit beta	10	1	0
Schisto_mansoni.Chr_1.15968	collagen-like cell surface-anchored	16	4	2
Schisto_mansoni.Chr_1.15073	craniofacial development 2-like	10	4	4
Schisto_mansoni.Chr_4.8484	craniofacial development 2-like	4	1	2
Schisto_mansoni.mitochondria.6	cytochrome c oxidase subunit I (mitochondrion)	46	2	4
Schisto_mansoni.mitochondria.12	cytochrome c oxidase subunit II (mitochondrion)	8	0	0
Schisto_mansoni.Chr_5.1347	dynein assembly factor axonemal	17	4	5
Schisto_mansoni.SC_0129.107	Dynein intermediate chain ciliary	110	1	0
Schisto_mansoni.Chr_1.15374	dynein light chain	8	1	1
Schisto_mansoni.Chr_4.1637	Elongation factor 2	29	1	2
Schisto_mansoni.Chr_2.8445	endonuclease-reverse transcriptase	28	2	4
Schisto_mansoni.Chr_4.1744	endonuclease-reverse transcriptase	25	3	4
Schisto_mansoni.Chr_5.2676	endonuclease-reverse transcriptase	36	4	4
Schisto_mansoni.Chr_1.unplaced.SC_0010.827	endonuclease-reverse transcriptase	15	5	4
Schisto_mansoni.Chr_1.16282	endonuclease-reverse transcriptase	13	3	3
Schisto_mansoni.Chr_1.13512	endonuclease-reverse transcriptase	13	2	3
Schisto_mansoni.Chr_7.60	endonuclease-reverse transcriptase	14	2	1
Schisto_mansoni.Chr_1.7008	endonuclease-reverse transcriptase	8	1	1
Schisto_mansoni.Chr_3.6820	endonuclease-reverse transcriptase	8	0	1
Schisto_mansoni.Chr_4.1597	ER degradation-enhancing alpha-mannosidase 2	30	8	3
Schisto_mansoni.SC_0013.780	Eukaryotic initiation factor 4A	8	0	1
Schisto_mansoni.Chr_1.19488	eukaryotic translation elongation factor 1 alpha 2	102	5	12
Schisto_mansoni.Chr_3.unplaced.SC_0083.236	eukaryotic translation elongation factor 1 beta 2	7	2	1
Schisto_mansoni.SC_0013.722	eukaryotic translation elongation factor 1 gamma	26	4	2
Schisto_mansoni.Chr_2.9807	eukaryotic translation initiation factor 5A	15	3	0
Schisto_mansoni.Chr_4.318	fibrillin 2	17	1	2
Schisto_mansoni.Chr_2.1825	Glutamate-rich WD repeat-containing 1	9	0	0
Schisto_mansoni.SC_0166.159	Glutathione S-Transferase	19	5	2
Schisto_mansoni.Chr_4.unplaced.SC_0032.76	heat shock 60	25	1	2
Schisto_mansoni.Chr_1.2137	Helicase at 25E	8	0	1
Schisto_mansoni.Chr_3.8657	High mobility group DSP1	11	0	0
Schisto_mansoni.SC_0111.316	Histone	14	1	2
Schisto_mansoni.Chr_1.2018	Histone H1-delta	17	3	2
Schisto_mansoni.Chr_3.unplaced.SC_0083.310	hypothetical protein Smp_179420	14	4	2
Schisto_mansoni.SC_0270.4	large subunit ribosomal L7e	23	1	2
Schisto_mansoni.Chr_1.9958	leucine rich repeat-containing	16	3	4
Schisto_mansoni.Chr_2.3040	malate dehydrogenase	14	2	1
Schisto_mansoni.mitochondria.21	NADH dehydrogenase subunit 2 (mitochondrion)	11	2	1
Schisto_mansoni.mitochondria.32	NADH dehydrogenase subunit 4 (mitochondrion)	19	3	2
Schisto_mansoni.mitochondria.25	NADH dehydrogenase subunit 5 (mitochondrion)	39	6	0
Schisto_mansoni.mitochondria.37	NADH dehydrogenase subunit partial (mitochondrion)	18	0	2
Schisto_mansoni.Chr_5.2824	peptidylprolyl isomerase A	19	4	0
Schisto_mansoni.Chr_1.5836	phosphatase 1B	8	2	1
Schisto_mansoni.Chr_1.3435	phosphatidylinositol 4,5-bisphosphate 3-kinase catalytic subunit alpha isoform-like	18	5	5
Schisto_mansoni.Chr_1.13367	phosphoenolpyruvate partial	6	0	0
Schisto_mansoni.SC_0204.143	Pre-rRNA-processing esf2	24	6	7
Schisto_mansoni.Chr_3.1082	protocadherin 1	12	5	5
Schisto_mansoni.Chr_5.1289	Ras-related Rab-39A	13	2	2
Schisto_mansoni.Chr_4.2349	ribonucleoside-diphosphate reductase large subunit	7	2	1
Schisto_mansoni.Chr_1.831	ribosomal L13	13	0	0
Schisto_mansoni.Chr_2.unplaced.SC_0193.111	ribosomal L19	22	2	2
Schisto_mansoni.Chr_4.unplaced.SC_0032.237	ribosomal L31	11	0	0
Schisto_mansoni.SC_0062.425	Ribosomal L35A	9	0	0
Schisto_mansoni.Chr_6.3872	ribosomal L36A	19	1	1
Schisto_mansoni.Chr_3.8221	Ribosomal L9	10	0	1
Schisto_mansoni.Chr_3.6220	ribosomal large P2	14	2	1
Schisto_mansoni.Chr_4.6782	Ribosomal LP1	8	1	0
Schisto_mansoni.Chr_4.2893	ribosomal S10	11	1	2
Schisto_mansoni.Chr_3.1424	Ribosomal S15Aa	20	1	1
Schisto_mansoni.Chr_1.14870	ribosomal S8	27	4	2
Schisto_mansoni.Chr_5.1132	ring finger	242	0	0
Schisto_mansoni.Chr_1.21204	RNA-directed DNA polymerase from mobile element jockey-like	29	5	3
Schisto_mansoni.Chr_1.unplaced.SC_0094.73	RNA-directed DNA polymerase from mobile element jockey-like	12	2	3
Schisto_mansoni.SC_0113.50	SET and MYND domain-containing 4	8	1	1
Schisto_mansoni.Chr_4.2719	small subunit ribosomal S20e	13	2	2
Schisto_mansoni.Chr_2.11370	small subunit ribosomal S27Ae	5	1	0
Schisto_mansoni.Chr_1.15873	Spectrin alpha chain	13	1	2
Schisto_mansoni.Chr_2.11440	T-complex 1 subunit alpha	6	0	0
Schisto_mansoni.Chr_4.8222	T-complex 1 subunit delta	10	0	0
Schisto_mansoni.Chr_3.3458	TPA: endonuclease-reverse transcriptase	23	6	6
Schisto_mansoni.Chr_1.18750	Transcription initiation factor TFIID subunit 3	7	1	0
Schisto_mansoni.Chr_3.unplaced.SC_0083.170	Tubulin beta-2C chain	21	2	1
Schisto_mansoni.Chr_4.7896	Tyrosine- kinase HTK16	49	6	6
Schisto_mansoni.Chr_1.9071	Ubiquitin carboxyl-terminal hydrolase 7	5	1	0
Schisto_mansoni.Chr_4.1906	Ubiquitin- ligase E3B	16	5	6
Schisto_mansoni.Chr_6.4932	Zinc finger 143	8	1	1
Schisto_mansoni.Chr_2.4843	NA	41	11	8
Schisto_mansoni.Chr_2.10460	NA	21	8	8
Schisto_mansoni.SC_0173.161	NA	24	7	3
Schisto_mansoni.Chr_4.2093	NA	21	2	1
Schisto_mansoni.Chr_6.2829	NA	19	1	2
Schisto_mansoni.SC_0037.65	NA	38	0	0
Schisto_mansoni.Chr_1.unplaced.SC_0135.256	NA	24	7	4
Schisto_mansoni.SC_0230.50	NA	19	5	3
Schisto_mansoni.Chr_2.11122	NA	16	3	2
Schisto_mansoni.Chr_5.2575	NA	12	5	6
Schisto_mansoni.Chr_4.1125	NA	11	5	5
Schisto_mansoni.Chr_1.17928	NA	17	5	5
Schisto_mansoni.SC_0180.15	NA	12	3	3
Schisto_mansoni.Chr_1.12062	NA	8	2	2
Schisto_mansoni.SC_0013.414	NA	12	3	2
Schisto_mansoni.SC_0228.26	NA	16	4	2
Schisto_mansoni.Chr_7.381	NA	18	4	3
Schisto_mansoni.Chr_2.11179	NA	10	2	2
Schisto_mansoni.Chr_3.8805	NA	8	3	4
Schisto_mansoni.Chr_3.unplaced.SC_0077.118	NA	7	3	3
Schisto_mansoni.SC_0173.82	NA	10	3	4
Schisto_mansoni.Chr_4.6682	NA	11	3	4
Schisto_mansoni.Chr_4.unplaced.SC_0032.622	NA	14	1	2
Schisto_mansoni.Chr_6.1922	NA	7	1	1
Schisto_mansoni.Chr_5.2118	NA	11	2	1
Schisto_mansoni.SC_0187.153	NA	11	2	1
Schisto_mansoni.Chr_4.6436	NA	10	2	1
Schisto_mansoni.Chr_1.19323	NA	15	0	2
Schisto_mansoni.Chr_5.2387	NA	8	0	1
Schisto_mansoni.SC_0126.264	NA	11	0	1
Schisto_mansoni.Chr_3.5245	NA	8	0	0

## Sheet: Cluster 3
iD	Best blast _AND_ Mean blast (20 blasts)	Log2FC from DESeq2 analysis
		SmBRE 24h	SmVEN 24h	Srod 24h
Schisto_mansoni.Chr_1.8701	---NA---	8	2	0
Schisto_mansoni.Chr_3.43	acyl- :glycerol-3-phosphate acyltransferase	29	16	4
Schisto_mansoni.SC_0037.165	acyl- :glycerol-3-phosphate acyltransferase	18	12	4
Schisto_mansoni.Chr_6.6142	acyl- :glycerol-3-phosphate acyltransferase	9	5	2
Schisto_mansoni.Chr_2.9437	acyl- :glycerol-3-phosphate acyltransferase	10	6	1
Schisto_mansoni.SC_0183.23	acyl- :glycerol-3-phosphate acyltransferase	8	4	1
Schisto_mansoni.Chr_4.6422	acyl- :glycerol-3-phosphate acyltransferase	4	8	1
Schisto_mansoni.SC_0662.7	AF109180_1stage-specific SPO-1	7	3	2
Schisto_mansoni.Chr_4.9865	alpha tubulin	18	10	7
Schisto_mansoni.Chr_1.9357	arginase type II	14	6	1
Schisto_mansoni.Chr_4.9350	atp synthase beta subunit	13	3	1
Schisto_mansoni.SC_0235.93	Bifunctional polynucleotide phosphatase partial	36	17	7
Schisto_mansoni.Chr_1.7441	CG3195- isoform C	4	3	0
Schisto_mansoni.Chr_4.6587	chromodomain-helicase-DNA-binding 1	24	12	7
Schisto_mansoni.SC_0013.826	cold shock domain A	11	4	1
Schisto_mansoni.Chr_1.6174	craniofacial development 2-like	12	6	2
Schisto_mansoni.Chr_3.125	Cyclic nucleotide-gated cation channel alpha-3	15	8	3
Schisto_mansoni.Chr_1.435	cyclic nucleotide-gated ion channel	10	3	1
Schisto_mansoni.Chr_1.14759	Cys loop ligand gated ion channel subunit	13	6	3
Schisto_mansoni.mitochondria.30	cytochrome b (mitochondrion)	3	3	1
Schisto_mansoni.Chr_3.8232	Dipeptidyl peptidase 3	6	4	0
Schisto_mansoni.Chr_7.659	dipeptidyl-peptidase 9 (S09 family)	4	3	1
Schisto_mansoni.Chr_1.675	endonuclease-reverse transcriptase	28	18	4
Schisto_mansoni.SC_0251.18	endonuclease-reverse transcriptase	11	4	2
Schisto_mansoni.Chr_3.unplaced.SC_0141.101	endonuclease-reverse transcriptase	11	4	0
Schisto_mansoni.Chr_1.506	endonuclease-reverse transcriptase	11	3	0
Schisto_mansoni.Chr_1.6283	endonuclease-reverse transcriptase	12	7	2
Schisto_mansoni.SC_0144.107	endonuclease-reverse transcriptase	7	5	1
Schisto_mansoni.Chr_4.7721	endonuclease-reverse transcriptase	8	4	1
Schisto_mansoni.Chr_1.17754	endonuclease-reverse transcriptase	9	6	0
Schisto_mansoni.Chr_1.201	endonuclease-reverse transcriptase	6	5	1
Schisto_mansoni.Chr_2.2	endonuclease-reverse transcriptase	5	5	0
Schisto_mansoni.Chr_1.21382	endonuclease-reverse transcriptase	6	8	0
Schisto_mansoni.Chr_1.15636	endonuclease-reverse transcriptase	5	4	2
Schisto_mansoni.Chr_1.17163	Gag-Pol poly	32	15	6
Schisto_mansoni.Chr_1.17391	Gag-Pol poly	6	2	0
Schisto_mansoni.Chr_1.13391	Gag-Pol poly	6	5	1
Schisto_mansoni.Chr_4.3949	Heterogeneous nuclear ribonucleo A2 B1 homolog	9	0	2
Schisto_mansoni.Chr_2.6520	High affinity cationic amino acid transporter 1	10	5	1
Schisto_mansoni.Chr_5.1848	MIP18 family	8	9	1
Schisto_mansoni.mitochondria.13	NADH dehydrogenase subunit partial (mitochondrion)	4	2	0
Schisto_mansoni.Chr_2.6948	O glycosyltransferase	9	4	2
Schisto_mansoni.Chr_2.7870	paired amphipathic helix Sin3b isoform X1	7	4	2
Schisto_mansoni.Chr_1.unplaced.SC_0034.478	phosphatase methylesterase 1 (S33 family)	9	9	2
Schisto_mansoni.Chr_3.8553	phospholipase C plc-L2	18	10	2
Schisto_mansoni.Chr_3.unplaced.SC_0124.171	Polycomb Su(z)12	24	13	6
Schisto_mansoni.SC_0203.9	reverse transcriptase	33	12	1
Schisto_mansoni.SC_0132.178	reverse transcriptase	17	7	5
Schisto_mansoni.Chr_3.5305	ribosomal L27	12	4	0
Schisto_mansoni.SC_0423.3	Ribosomal L40	8	5	2
Schisto_mansoni.Chr_3.2474	ribosomal S18	8	4	0
Schisto_mansoni.Chr_1.1491	RNA polymerase II-associated 1	9	5	0
Schisto_mansoni.Chr_1.14968	RNA-directed DNA polymerase from mobile element jockey-like	5	9	1
Schisto_mansoni.Chr_1.11986	Serine beta-lactamase mitochondrial	8	4	1
Schisto_mansoni.Chr_3.8510	Serine threonine- kinase-transforming Rmil	10	4	0
Schisto_mansoni.Chr_1.8851	serine threonine- phosphatase 4 regulatory subunit 2-A	6	2	0
Schisto_mansoni.Chr_1.18130	shc transforming	8	8	3
Schisto_mansoni.Chr_7.1799	small subunit ribosomal S27e	8	5	0
Schisto_mansoni.Chr_1.unplaced.SC_0076.271	soma ferritin-like	20	12	4
Schisto_mansoni.SC_0041.326	Striatin-interacting 1 partial	4	5	0
Schisto_mansoni.Chr_1.11161	T-complex 1 subunit zeta	4	4	0
Schisto_mansoni.Chr_5.unplaced.SC_0198.73	TPA_exp: gag	10	3	1
Schisto_mansoni.Chr_5.2792	TPA: endonuclease-reverse transcriptase	20	11	2
Schisto_mansoni.Chr_1.7792	TPA: gag-pol poly	4	5	0
Schisto_mansoni.SC_0203.100	Trehalose-6-phosphate hydrolase	11	6	3
Schisto_mansoni.Chr_3.1925	Tyrosine- kinase Abl	3	2	1
Schisto_mansoni.Chr_3.unplaced.SC_0141.187	U5 small nuclear ribonucleo 200 kDa helicase	8	3	1
Schisto_mansoni.Chr_1.16842	Ubiquitin carboxyl-terminal hydrolase BAP1	19	17	4
Schisto_mansoni.Chr_3.5771	ubiquitin ligase E3a	10	5	4
Schisto_mansoni.Chr_7.2469	NA	25	11	3
Schisto_mansoni.Chr_4.unplaced.SC_0032.23	NA	34	11	2
Schisto_mansoni.SC_0149.107	NA	16	7	2
Schisto_mansoni.Chr_3.unplaced.SC_0077.281	NA	6	2	1
Schisto_mansoni.Chr_7.113	NA	9	2	1
Schisto_mansoni.Chr_6.2322	NA	9	3	1
Schisto_mansoni.Chr_4.unplaced.SC_0032.754	NA	9	3	1
Schisto_mansoni.Chr_6.4408	NA	12	3	0
Schisto_mansoni.Chr_1.11839	NA	13	4	0
Schisto_mansoni.Chr_5.1423	NA	8	3	2
Schisto_mansoni.Chr_1.unplaced.SC_0071.231	NA	9	5	2
Schisto_mansoni.Chr_4.unplaced.SC_0032.529	NA	11	5	2
Schisto_mansoni.Chr_4.4153	NA	16	8	3
Schisto_mansoni.Chr_2.5627	NA	16	6	4
Schisto_mansoni.Chr_1.19184	NA	12	7	3
Schisto_mansoni.Chr_3.unplaced.SC_0044.36	NA	10	6	2
Schisto_mansoni.Chr_1.1109	NA	5	3	1
Schisto_mansoni.Chr_5.281	NA	6	4	1
Schisto_mansoni.SC_0156.51	NA	9	6	3
Schisto_mansoni.SC_0170.6	NA	10	7	4
Schisto_mansoni.Chr_2.10083	NA	11	9	3
Schisto_mansoni.Chr_7.2180	NA	9	5	0
Schisto_mansoni.Chr_1.2478	NA	7	4	0
Schisto_mansoni.Chr_6.3187	NA	9	8	2
Schisto_mansoni.Chr_2.unplaced.SC_0108.133	NA	9	10	3
Schisto_mansoni.Chr_4.6306	NA	9	9	3
Schisto_mansoni.Chr_1.20644	NA	7	7	1
Schisto_mansoni.Chr_1.unplaced.SC_0135.222	NA	6	8	1
Schisto_mansoni.Chr_1.unplaced.SC_0094.395	NA	2	4	1
Schisto_mansoni.SC_0180.30	NA	3	5	2
Schisto_mansoni.Chr_2.11063	NA	3	3	1
Schisto_mansoni.Chr_1.16788	NA	4	7	3

## Sheet: Cluster 4
iD	Best blast _AND_ Mean blast (20 blasts)	Log2FC from DESeq2 analysis
		SmBRE 24h	SmVEN 24h	Srod 24h
Schisto_mansoni.Chr_1.20308	40S ribosomal SA	7	2	3
Schisto_mansoni.Chr_6.3768	60s ribosomal L17	9	0	3
Schisto_mansoni.SC_0062.104	60S ribosomal L8	14	0	5
Schisto_mansoni.Chr_3.unplaced.SC_0044.485	acyl- :glycerol-3-phosphate acyltransferase	12	0	2
Schisto_mansoni.SC_0149.77	acyl- :glycerol-3-phosphate acyltransferase	7	1	5
Schisto_mansoni.Chr_2.1873	acyl- :glycerol-3-phosphate acyltransferase	6	1	2
Schisto_mansoni.Chr_1.unplaced.SC_0210.165	acyl- :glycerol-3-phosphate acyltransferase	5	0	1
Schisto_mansoni.Chr_1.785	Alpha-2-macroglobulin 1	19	2	4
Schisto_mansoni.Chr_1.unplaced.SC_0010.631	Bile salt export pump	5	2	3
Schisto_mansoni.Chr_3.5259	chaperonin containing subunit 5 (epsilon)	9	0	2
Schisto_mansoni.Chr_4.1156	chaperonin containing subunit 7 (eta)	7	2	3
Schisto_mansoni.SC_0097.74	disulfide isomerase	23	2	6
Schisto_mansoni.Chr_2.7753	endonuclease-reverse transcriptase	9	2	6
Schisto_mansoni.SC_0343.2	Enhancer of zeste homolog 1 (ENX-2)	4	0	1
Schisto_mansoni.Chr_2.unplaced.SC_0193.169	Eukaryotic translation initiation factor 5	8	0	3
Schisto_mansoni.Chr_1.unplaced.SC_0094.376	expressed conserved	7	1	4
Schisto_mansoni.Chr_3.1105	Gag-Pol poly	10	2	7
Schisto_mansoni.Chr_2.5221	glucose transport	4	1	4
Schisto_mansoni.Chr_1.unplaced.SC_0010.1073	glycylpeptide N-tetradecanoyltransferase partial	7	1	4
Schisto_mansoni.Chr_7.2139	hypothetical protein Smp_166690	5	1	5
Schisto_mansoni.Chr_1.8111	major vault	9	1	2
Schisto_mansoni.Chr_7.490	phosphatase methylesterase 1 (S33 family)	5	1	2
Schisto_mansoni.Chr_1.17334	pre-mRNA 3 end processing WDR33	5	2	3
Schisto_mansoni.Chr_1.unplaced.SC_0135.148	rab6-interacting 2 elks erc cast,	8	1	3
Schisto_mansoni.Chr_1.4745	reverse transcriptase	10	2	4
Schisto_mansoni.SC_0125.255	ribosomal L15	8	0	2
Schisto_mansoni.Chr_1.unplaced.SC_0071.220	ribosomal L18	2	0	1
Schisto_mansoni.Chr_3.unplaced.SC_0141.34	ribosomal L26	13	0	2
Schisto_mansoni.Chr_3.5338	ribosomal L36	12	2	4
Schisto_mansoni.Chr_4.4618	ribosomal L4	11	2	5
Schisto_mansoni.SC_0455.12	ribosomal S16	7	0	3
Schisto_mansoni.Chr_6.1544	ribosomal S24 isoform 3	4	1	2
Schisto_mansoni.Chr_3.unplaced.SC_0105.199	Ribosomal S25	10	0	2
Schisto_mansoni.Chr_3.unplaced.SC_0233.15	ribosomal S3	15	1	4
Schisto_mansoni.Chr_1.11393	Ribosomal S5a	18	0	3
Schisto_mansoni.Chr_2.10190	ribosomal S8	9	0	4
Schisto_mansoni.Chr_2.4168	small subunit ribosomal S30e	7	0	2
Schisto_mansoni.Chr_2.6038	Solute carrier family 43 member 3	8	2	7
Schisto_mansoni.Chr_4.unplaced.SC_0032.385	Suppressor of fused	25	4	10
Schisto_mansoni.Chr_4.6564	T-complex 1 subunit gamma	13	1	6
Schisto_mansoni.Chr_3.unplaced.SC_0105.214	tetraspanin partial	20	2	4
Schisto_mansoni.Chr_1.7916	TLC domain-containing 2-like	11	3	5
Schisto_mansoni.Chr_3.2216	Transcriptional activator Pur-alpha	4	0	1
Schisto_mansoni.Chr_4.855	Transducin-like enhancer partial	17	1	8
Schisto_mansoni.SC_0241.110	Tubulin alpha-1 chain	17	2	6
Schisto_mansoni.Chr_1.5496	zinc finger	7	0	1
Schisto_mansoni.Chr_3.8335		14	0	10
Schisto_mansoni.Chr_4.561		7	0	1
Schisto_mansoni.SC_0330.7		12	1	4
Schisto_mansoni.SC_0186.67		6	0	2
Schisto_mansoni.Chr_1.14343		15	0	4
Schisto_mansoni.Chr_5.unplaced.SC_0198.2		10	2	4
Schisto_mansoni.Chr_1.6932		6	2	6
Schisto_mansoni.SC_0227.104		5	2	5

## Sheet: Cluster 5
iD	Best blast _AND_ Mean blast (20 blasts)	Log2FC from DESeq2 analysis
		SmBRE 24h	SmVEN 24h	Srod 24h
Schisto_mansoni.Chr_1.3345	acyl- :glycerol-3-phosphate acyltransferase	1	9	12
Schisto_mansoni.Chr_1.996	acyl- :glycerol-3-phosphate acyltransferase	0	6	1
Schisto_mansoni.Chr_1.13999	acyl- :glycerol-3-phosphate acyltransferase	4	10	4
Schisto_mansoni.SC_0041.553	acyl- :glycerol-3-phosphate acyltransferase	4	3	3
Schisto_mansoni.Chr_1.14213	acyl- :glycerol-3-phosphate acyltransferase	7	4	5
Schisto_mansoni.Chr_2.7991	acyl- :glycerol-3-phosphate acyltransferase	3	0	2
Schisto_mansoni.Chr_1.unplaced.SC_0010.112	acyl- :glycerol-3-phosphate acyltransferase	2	3	7
Schisto_mansoni.Chr_5.352	acyl- :glycerol-3-phosphate acyltransferase	2	2	3
Schisto_mansoni.Chr_3.unplaced.SC_0124.161	Bile salt export pump	6	4	5
Schisto_mansoni.Chr_1.14849	Brain tumor	11	6	5
Schisto_mansoni.SC_0156.11	endonuclease-reverse transcriptase	5	49	26
Schisto_mansoni.Chr_4.4596	endonuclease-reverse transcriptase	5	35	14
Schisto_mansoni.Chr_1.8786	endonuclease-reverse transcriptase	0	5	1
Schisto_mansoni.Chr_1.13488	F-box only 16	2	3	3
Schisto_mansoni.Chr_6.1745	gag-pol poly	6	21	6
Schisto_mansoni.Chr_2.7783	Nep2 peptidase (M13 family)	4	8	4
Schisto_mansoni.Chr_1.13206	Neurogenic differentiation factor 1	12	6	6
Schisto_mansoni.Chr_1.18217	phosphate transporter	8	4	4
Schisto_mansoni.Chr_7.unplaced.SC_0100.33	reverse transcriptase	3	3	2
Schisto_mansoni.Chr_2.1931	SJCHGC03151 partial	2	5	4
Schisto_mansoni.SC_0321.6	TPA_exp: pol poly	15	8	8
Schisto_mansoni.SC_0136.128	TPA: gag-pol poly	6	5	3
Schisto_mansoni.SC_0113.378	Translationally-controlled tumor homolog	5	3	5
Schisto_mansoni.SC_0252.2	von Willebrand factor type EGF and pentraxin domain-containing partial	5	3	5
Schisto_mansoni.Chr_1.5624		4	27	29
Schisto_mansoni.Chr_3.5708		3	18	4
Schisto_mansoni.Chr_1.17851		1	12	8
Schisto_mansoni.SC_0062.4		2	12	11
Schisto_mansoni.SC_0201.100		2	4	3
Schisto_mansoni.Chr_4.2513		1	4	5
Schisto_mansoni.Chr_2.11313		3	13	5
Schisto_mansoni.Chr_1.12293		7	5	8
Schisto_mansoni.Chr_2.10046		5	5	4
Schisto_mansoni.Chr_1.8027		3	3	3
Schisto_mansoni.Chr_4.2130		9	3	5
Schisto_mansoni.SC_0196.90		3	1	1
Schisto_mansoni.Chr_1.17282		6	5	0
Schisto_mansoni.Chr_4.4445		0	3	3
Schisto_mansoni.Chr_4.403		5	3	3
Schisto_mansoni.SC_0183.38		9	8	5
Schisto_mansoni.Chr_4.3116		6	5	3
Schisto_mansoni.Chr_4.6816		5	5	3
Schisto_mansoni.Chr_4.209		3	3	2
Schisto_mansoni.Chr_2.7636		4	5	11
Schisto_mansoni.Chr_1.9673		3	4	7
Schisto_mansoni.Chr_7.2373		2	0	7
