# Supplementary material for: Sympatric versus allopatric evolutionary contexts shape differential immune response in Biomphalaria / Schistosoma interaction
Source: PLoS Pathog. 2019 Mar 20;15(3):e1007647. doi: 10.1371/journal.ppat.1007647 (PMC6443186; doi:10.1371/journal.ppat.1007647)
Supplement: S4 Table — (XLSX) [file ppat.1007647.s007.xlsx]

## Sheet: Summary
Conserved miRNAs
iD	Bre1	Bre2	BB24	BV24	BR24
sma-mir-8460	0	0	1	0	0	SmBRE specific
sma-mir-8463	0	0	1	0	0
sma-mir-2a	0	0	1	0	0
sma-mir-2d	0	0	1	0	0
sma-mir-3492	0	0	1	0	0
sma-mir-8404	0	0	1	0	0
sma-mir-8414	0	0	1	0	0
sma-mir-8446	0	0	1	0	0
sma-mir-8456	0	0	0	1	0	SmVEN specific
sma-mir-8431	0	0	0	1	0
sma-mir-190	0	0	1	1	1	Shared
All miRNAs
iD	Bre1	Bre2	BB24	BV24	BR24
sma-mir-1a	2	1	4	1	1
sma-mir-1b	3	0	0	1	0
sma-mir-8	2	0	3	1	2
sma-mir-8408	4	3	3	4	0
sma-mir-8424	3	2	0	0	0
sma-mir-8429	0	1	0	0	0
sma-mir-8459	6	2	5	11	3
sma-mir-8462	1	4	2	0	0
sma-mir-8405	3	1	6	4	0
sma-mir-8426	0	1	0	1	1
sma-mir-8430	1	1	0	1	0
sma-mir-8447	1	0	0	1	0
sma-mir-8450	0	1	0	1	0
sma-mir-8457	0	1	4	1	1
sma-mir-8472	2	0	0	1	1
sma-mir-8480	1	0	0	1	0
sma-mir-755	0	1	0	0	0
sma-mir-8406	1	1	0	0	0
sma-mir-8423	0	1	3	0	1
sma-mir-8464	0	1	0	0	0
sma-mir-2f	1	0	0	0	0
sma-mir-745	1	0	0	0	0
sma-mir-8410	1	0	1	0	0
sma-mir-8437	1	0	0	0	1
sma-mir-8449	1	0	1	0	0
sma-mir-8451	1	0	0	0	0
sma-mir-8471	1	0	0	0	0
sma-mir-8478	1	0	0	0	0
sma-mir-7	0	0	0	0	1
sma-mir-8417	0	0	0	0	0
sma-mir-8482	0	0	0	0	0
sma-mir-8413	0	0	2	0	1
sma-mir-8419	0	0	1	0	1
sma-mir-8481	0	0	0	0	1
sma-mir-125c	0	0	0	0	0
sma-mir-8442	0	0	0	0	0
sma-mir-8460	0	0	1	0	0
sma-mir-8463	0	0	1	0	0
sma-mir-8474	0	0	0	0	0
sma-mir-2a	0	0	1	0	0
sma-mir-2d	0	0	1	0	0
sma-mir-3492	0	0	1	0	0
sma-mir-8404	0	0	1	0	0
sma-mir-8414	0	0	1	0	0
sma-mir-8446	0	0	1	0	0
sma-mir-8418	0	0	0	0	0
sma-mir-8445	0	0	1	1	0
sma-mir-8456	0	0	0	1	0
sma-mir-8477	0	0	0	0	1
sma-mir-124a	0	0	0	1	0
sma-mir-124b	0	0	2	1	0
sma-mir-190	0	0	1	1	1
sma-mir-8431	0	0	0	1	0
sma-mir-8455	0	0	0	1	0

## Sheet: SmBRE
miRNA	Target	Total scosre	Total Energy
sma-mir-2a-5p	cdhitest_out_87647|apoptosis-inducing_factor_mitochondrial_isoform_x3_&_PREDICTED:_apoptosis-inducing_factor_1,_mitochondrial_[Aplysia_californica]|0;0;0;-1,31;0;-1,15|	152.00	-22.76
sma-mir-2a-5p	cdhitest_out_86779|Biomphalysin_8290_B7_&_Biomphalysin_8290_B7|-1,81;0;0;0;0;0|	162.00	-19.50
sma-mir-2a-5p	cdhitest_out_86059|kinesin-like_protein_kif11_&_PREDICTED:_kinesin-like_protein_KIF11-B-like_isoform_X2_[Aplysia_californica]|0;0;0;-1,32;0;-1,23|	159.00	-25.53
sma-mir-2a-5p	cdhitest_out_23828|receptor_protein-tyrosine_phosphatase_&_PREDICTED:_fibronectin-like,_partial_[Aplysia_californica]|0;0;0;1,13;0;0|	144.00	-16.20
sma-mir-2a-5p	BV_Locus_6427_Transcript_6/7_Confidence_0.273_Length_1034|dis3-like_exonuclease_2-like_&_PREDICTED:_DIS3-like_exonuclease_2-like_[Maylandia_zebra]|0;0;0;-1,34;0;-1,36|	155.00	-16.21
sma-mir-2a-5p	BV_Locus_43642_Transcript_1/1_Confidence_0.000_Length_1105|isoform_b_&_PREDICTED:_headcase_protein_homolog_[Aplysia_californica]|0;0;1,53;1,56;1,66;1,32|	140.00	-17.14
sma-mir-2a-5p	BV_Locus_2074_Transcript_9/11_Confidence_0.125_Length_977|collagen_alpha-6_chain_&_PREDICTED:_matrilin-2-like_[Aplysia_californica]|0;0;0;-2,01;0;-1,63|	158.00	-18.43
sma-mir-2a-5p	BV_Locus_2074_Transcript_8/11_Confidence_0.266_Length_1146|collagen_alpha-6_chain_&_PREDICTED:_matrilin-2-like_[Aplysia_californica]|0;0;0;-2,01;0;-1,64|	158.00	-18.43
sma-mir-2a-5p	BV_Locus_2074_Transcript_3/11_Confidence_0.297_Length_1228|collagen_alpha-6_chain_&_PREDICTED:_collagen_alpha-5(VI)_chain-like_[Aplysia_californica]|0;0;0;-1,92;0;-1,62|	158.00	-18.43
sma-mir-2a-5p	Bre_Locus_8735_Transcript_1/1_Confidence_0.000_Length_393|collagen_alpha-1_chain_&_PREDICTED:_collagen_alpha-4(VI)_chain_[Gallus_gallus]|-2,65;0;0;0;0;0|	142.00	-15.76
sma-mir-2a-5p	Bre_Locus_28540_Transcript_1/1_Confidence_0.000_Length_541|serpin_2_&_PREDICTED:_serpin_B4-like_[Aplysia_californica]|-2,12;0;0;0;0;0|	168.00	-22.90
sma-mir-2a-5p	Bre_Locus_182_Transcript_5/14_Confidence_0.292_Length_1652|collagen_alpha-6_chain_&_Collagen_alpha-6(VI)_chain_[Crassostrea_gigas]|0;0;0;-1,97;0;-1,58|	158.00	-18.43
sma-mir-2a-5p	Bre_Locus_182_Transcript_10/14_Confidence_0.167_Length_1979|collagen_alpha-6_chain_&_Collagen_alpha-5(VI)_chain_[Crassostrea_gigas]|0;0;0;-1,91;0;-1,66|	158.00	-18.43
sma-mir-2a-5p	Bre_Locus_13223_Transcript_1/1_Confidence_0.000_Length_327|beta-ig-h3_fasciclin_&_beta-Ig-H3/fasciclin_[Nostoc_punctiforme_PCC_73102]_|0;-1,02;0;-3,64;0;-2,9|	142.00	-16.75
sma-mir-2a-5p	BR_Locus_8194_Transcript_1/1_Confidence_0.000_Length_746|FREP_J1_12.1_ou_3.3_precursor_NbIgDomain_2_&_FREP_J1_12.1_ou_3.3_precursor_NbIgDomain_2|-1,27;0;0;0;0;0|	150.00	-18.87
sma-mir-2a-5p	BR_Locus_2071_Transcript_1/5_Confidence_0.286_Length_1128|collagen_alpha-6_chain_&_DEC-1_[Lymnaea_stagnalis]|0;0;0;-2,41;0;-2,08|	150.00	-22.00
sma-mir-2a-5p	BBVBR_Locus_218_Transcript_7/16_Confidence_0.364_Length_2114|collagen_alpha-6_chain-like_&_Collagen_alpha-5(VI)_chain_[Crassostrea_gigas]|0;0;0;-1,93;0;-1,66|	158.00	-18.43
sma-mir-2a-5p	BB_Locus_59355_Transcript_1/1_Confidence_0.000_Length_1222|PREDICTED:_SCO-spondin-like_&_PREDICTED:_SCO-spondin-like_[Aplysia_californica]|0;0;1,33;0;1,17;0|	156.00	-15.77
sma-mir-2a-5p	BB_Locus_50419_Transcript_1/1_Confidence_0.000_Length_737|acidic_mammalian_chitinase-like_&_acidic_mammalian_chitinase-like_protein_[Cricetulus_griseus]|0;0;0;-1,36;0;0|	151.00	-20.01
sma-mir-2a-5p	BB_Locus_13228_Transcript_5/18_Confidence_0.278_Length_945|copper-transporting_atpase_1_&_PREDICTED:_copper-transporting_ATPase_1-like_isoform_X4_[Aplysia_californica]|1,06;1,35;0;2,41;0;2,11|	155.00	-18.57
sma-mir-2d-3p	cdhitest_out_84594|xanthine_dehydrogenase_oxidase_&_PREDICTED:_xanthine_dehydrogenase/oxidase-like_[Aplysia_californica]|0;0;0;1,52;0;0|	144.00	-15.18
sma-mir-2d-3p	cdhitest_out_84077|heat_shock_protein_70_&_heat-shock_protein_70_[Biomphalaria_glabrata]|0;0;0;2,08;0;2,36|	160.00	-16.09
sma-mir-2d-3p	cdhitest_out_84052|ankyrin_repeat_and_ibr_domain-containing_protein_1-like_&_PREDICTED:_ankyrin_repeat_and_IBR_domain-containing_protein_1-like_[Aplysia_californica]|0;0;0;1,12;0;0|	151.00	-17.84
sma-mir-2d-3p	cdhitest_out_81833|e3_ubiquitin-protein_ligase_mib1_&_PREDICTED:_E3_ubiquitin-protein_ligase_MIB2-like_[Metaseiulus_occidentalis]|0;0;-1,52;0;0;0|	146.00	-16.61
sma-mir-2d-3p	cdhitest_out_77999|glutamate_synthase_&_hypothetical_protein_LOTGIDRAFT_133427_[Lottia_gigantea]|0;0;0;1,9;1,23;1,49|	146.00	-19.49
sma-mir-2d-3p	cdhitest_out_68623|transforming_growth_factor-beta-induced_protein_ig-h3_&_PREDICTED:_transforming_growth_factor-beta-induced_protein_ig-h3-like_[Aplysia_californica]|0;-1,02;0;-3,24;0;-2,77|	149.00	-18.31
sma-mir-2d-3p	cdhitest_out_63642|transforming_growth_factor-beta-induced_protein_ig-h3_&_PREDICTED:_transforming_growth_factor-beta-induced_protein_ig-h3-like_[Aplysia_californica]|0;0;0;-3,16;0;-2,75|	149.00	-18.31
sma-mir-2d-3p	cdhitest_out_58872|leukocyte_elastase_inhibitor_&_PREDICTED:_serpin_B4-like_[Aplysia_californica]|-2,1;-1,41;0;0;0;0|	159.00	-16.96
sma-mir-2d-3p	cdhitest_out_5271|hemagglutinin_amebocyte_aggregation_factor_&_dermatopontin_3_[Biomphalaria_glabrata]|-2,13;0;0;0;0;0|	143.00	-17.95
sma-mir-2d-3p	cdhitest_out_4172|dermatopontin_2_&_dermatopontin_3_[Biomphalaria_glabrata]|-2,23;0;0;0;0;0|	143.00	-17.95
sma-mir-2d-3p	cdhitest_out_266|latent-transforming_growth_factor_beta-binding_protein_4_&_PREDICTED:_fibrillin-1-like_[Aplysia_californica]|0;0;0;-1,28;0;0|	147.00	-17.56
sma-mir-2d-3p	cdhitest_out_245705|chymotrypsinogen_2-like_&_AF302260_1serine_protease_beta_[Biomphalaria_glabrata]|0;0;0;1,23;0;1,25|	147.00	-17.58
sma-mir-2d-3p	cdhitest_out_223802|b-cell_lymphoma_leukemia_11b-like_&_PREDICTED:_B-cell_lymphoma/leukemia_11B-like_[Aplysia_californica]|-2,23;0;1,34;1,52;0;0|	170.00	-20.57
sma-mir-2d-3p	cdhitest_out_219772|latent-transforming_growth_factor_beta-binding_protein_4_&_PREDICTED:_fibrillin-1-like_[Aplysia_californica]|0;0;0;-1,23;0;0|	147.00	-17.56
sma-mir-2d-3p	cdhitest_out_157565|multiple_epidermal_growth_factor-like_domains_protein_11-_partial_&_PREDICTED:_multiple_epidermal_growth_factor-like_domains_protein_11-like,_partial_[Aplysia_californica]|0;0;0;-1,26;0;-1,09|	153.00	-16.96
sma-mir-2d-3p	cdhitest_out_1574|collagen_alpha-6_chain_&_DEC-1_[Lymnaea_stagnalis]|0;0;0;-1,47;0;-1,42|	152.00	-18.36
sma-mir-2d-3p	cdhitest_out_1196|fibrillin-1-_partial_&_Fibrillin-3_[Crassostrea_gigas]|0;0;0;-1,13;0;0|	147.00	-17.56
sma-mir-2d-3p	BV_Locus_807_Transcript_5/9_Confidence_0.250_Length_913|collagen_alpha-1_chain-like_&_Collagen_alpha-5(VI)_chain_[Crassostrea_gigas]|0;0;0;-1,81;0;-1,61|	147.00	-15.52
sma-mir-2d-3p	BV_Locus_807_Transcript_3/9_Confidence_0.275_Length_903|collagen_alpha-1_chain-like_&_Collagen_alpha-5(VI)_chain_[Crassostrea_gigas]|0;0;0;-1,85;0;-1,63|	147.00	-15.52
sma-mir-2d-3p	BV_Locus_695_Transcript_3/5_Confidence_0.500_Length_503|tissue_factor_pathway_isoform_cra_a_&_Kunitz-like_protease_inhibitor_precursor_[Ancylostoma_caninum]|-3,44;-1,31;0;0;0;0|	143.00	-15.83
sma-mir-2d-3p	BV_Locus_4290_Transcript_1/2_Confidence_0.333_Length_280|DSC-2_&_DSC-2_[Lymnaea_stagnalis]|0;0;0;-1,56;0;-1,78|	152.00	-17.98
sma-mir-2d-3p	BV_Locus_3278_Transcript_1/1_Confidence_0.000_Length_734|c-type_lectin_domain_family_11_member_a-like_&_PREDICTED:_C-type_lectin_domain_family_11_member_A-like_[Aplysia_californica]|0;0;0;-2,35;-1,23;-2,09|	157.00	-18.18
sma-mir-2d-3p	Bre_Locus_7467_Transcript_1/1_Confidence_0.000_Length_770|collagen_alpha-5_chain_&_PREDICTED:_collagen_alpha-6(VI)_chain-like_[Aplysia_californica]|-2,63;-1,19;0;0;0;0|	153.00	-17.28
sma-mir-2d-3p	Bre_Locus_446_Transcript_32/50_Confidence_0.171_Length_787|serpin_b4-like_&_PREDICTED:_serpin_B3-like_[Aplysia_californica]|-1,44;0;0;0;0;0|	159.00	-16.96
sma-mir-2d-3p	Bre_Locus_446_Transcript_31/50_Confidence_0.190_Length_653|serpin_b4-like_&_PREDICTED:_serpin_B3-like_[Aplysia_californica]|-2,21;0;0;0;0;0|	159.00	-16.96
sma-mir-2d-3p	Bre_Locus_446_Transcript_30/50_Confidence_0.190_Length_795|serpin_b4-like_&_PREDICTED:_serpin_B3-like_[Aplysia_californica]|-1,9;0;0;0;0;0|	159.00	-16.96
sma-mir-2d-3p	Bre_Locus_3061_Transcript_5/16_Confidence_0.524_Length_1174|collagen_alpha-6_chain-like_&_PREDICTED:_collagen_alpha-6(VI)_chain-like_[Aplysia_californica]|0;0;0;-1,94;0;-2,05|	147.00	-15.72
sma-mir-2d-3p	Bre_Locus_257_Transcript_13/31_Confidence_0.297_Length_1436|latent-transforming_growth_factor_beta-binding_protein_4_&_PREDICTED:_fibrillin-1-like_[Aplysia_californica]|0;0;0;-1,33;0;0|	147.00	-17.56
sma-mir-2d-3p	BR_Locus_8167_Transcript_36/38_Confidence_0.458_Length_1927|latent-transforming_growth_factor_beta-binding_protein_4_&_PREDICTED:_fibrillin-1-like_[Aplysia_californica]|0;0;0;-1,21;0;0|	147.00	-17.56
sma-mir-2d-3p	BR_Locus_3896_Transcript_18/19_Confidence_0.423_Length_609|serpin_b4-like_&_PREDICTED:_serpin_B3-like_[Aplysia_californica]|-2,55;-1,4;0;0;0;0|	159.00	-16.96
sma-mir-2d-3p	BR_Locus_27960_Transcript_6/7_Confidence_0.545_Length_806|basic_form_of_pathogenesis-related_protein_1-like_&_pathogen-related_protein_1_[Nepenthes_mirabilis]|-1,37;-1,18;-1,56;-1,26;-1,41;-1,21|	150.00	-18.35
sma-mir-2d-3p	BR_Locus_268_Transcript_1/1_Confidence_0.000_Length_468|secreted_protein_with_kunitz_&_IVB1_WALAERecName:_Full=Protease_inhibitor_1;_AltName:_Full=Kunitz_inhibitor_KIn-I;_Flags:_Precursor_|-3,53;-1,34;0;0;0;0|	143.00	-15.83
sma-mir-2d-3p	BR_Locus_173_Transcript_2/4_Confidence_0.250_Length_1014|collagen_alpha-1_chain-like_&_Collagen_alpha-5(VI)_chain_[Crassostrea_gigas]|0;0;0;-1,85;0;-1,57|	147.00	-15.52
sma-mir-2d-3p	BR_Locus_13720_Transcript_1/1_Confidence_0.000_Length_924|fibrinogen-related_molecule_&_fibrinogen-related_molecule_[Biomphalaria_glabrata]|-1,47;0;0;0;0;0|	158.00	-18.87
sma-mir-2d-3p	BBVBR_Locus_4900_Transcript_3/4_Confidence_0.333_Length_2056|tpa:_sco-spondin_precursor_&_PREDICTED:_SCO-spondin-like_[Aplysia_californica]|-1,31;0;1,82;1,68;1,8;1,28|	140.00	-19.76
sma-mir-2d-3p	BBVBR_Locus_254_Transcript_20/25_Confidence_0.329_Length_1542|endo-_-beta-d-glucanase_&_gram-negative_bacteria_binding_protein_[Biomphalaria_glabrata]|-1,82;0;0;0;0;0|	140.00	-16.63
sma-mir-2d-3p	BBVBR_Locus_2264_Transcript_1/5_Confidence_0.300_Length_1740|adam_family_mig-17_&_PREDICTED:_zinc_metalloproteinase-disintegrin_batroxstatin-3-like_[Aplysia_californica]|0;0;0;-1,49;0;0|	151.00	-16.31
sma-mir-2d-3p	BBVBR_Locus_18817_Transcript_1/1_Confidence_0.000_Length_2056|achain_crystal_structure_of_the_n-terminus_of_titin_&_Titin_[Crassostrea_gigas]|-1,34;0;0;0;0;0|	143.00	-22.56
sma-mir-2d-3p	BB_Locus_84_Transcript_6/28_Confidence_0.411_Length_1458|collagen_alpha-6_chain_&_Collagen_alpha-6(VI)_chain_[Crassostrea_gigas]|0;0;0;-1,86;0;-1,58|	157.00	-18.01
sma-mir-2d-3p	BB_Locus_84_Transcript_5/28_Confidence_0.196_Length_1108|collagen_alpha-6_chain_&_PREDICTED:_matrilin-2-like_[Aplysia_californica]|0;0;0;-1,91;0;-1,61|	157.00	-18.01
sma-mir-2d-3p	BB_Locus_84_Transcript_14/28_Confidence_0.536_Length_1950|collagen_alpha-6_chain-like_&_PREDICTED:_collagen_alpha-5(VI)_chain-like_[Aplysia_californica]|0;0;0;-1,85;0;-1,59|	157.00	-18.01
sma-mir-2d-3p	BB_Locus_84_Transcript_11/28_Confidence_0.446_Length_1568|collagen_alpha-6_chain_&_PREDICTED:_collagen_alpha-5(VI)_chain-like_[Aplysia_californica]|0;0;0;-1,94;0;-1,64|	157.00	-18.01
sma-mir-2d-3p	BB_Locus_61529_Transcript_1/1_Confidence_0.000_Length_390|multidrug_resistance-associated_protein_1-like_&_PREDICTED:_multidrug_resistance-associated_protein_1-like_[Aplysia_californica]|0;0;0;-1,85;-1,23;-1,83|	150.00	-17.55
sma-mir-2d-3p	BB_Locus_54678_Transcript_3/4_Confidence_0.333_Length_1123|ribonucleoside-diphosphate_reductase_subunit_m2_&_PREDICTED:_ribonucleoside-diphosphate_reductase_small_chain-like_[Aplysia_californica]|0;0;0;-1,09;0;-1,3|	148.00	-16.11
sma-mir-2d-3p	BB_Locus_39544_Transcript_2/9_Confidence_0.125_Length_563|PREDICTED:_mucin-17-like_&_PREDICTED:_mucin-17-like_[Aplysia_californica]|0;0;-1,32;-1,45;-1,57;-1,06|	151.00	-15.62
sma-mir-2d-3p	BB_Locus_342_Transcript_1/3_Confidence_0.500_Length_2028|adam_family_mig-17_&_PREDICTED:_zinc_metalloproteinase-disintegrin_batroxstatin-3-like_[Aplysia_californica]|0;0;0;-1,45;0;0|	151.00	-16.31
sma-mir-2d-3p	BB_Locus_2709_Transcript_4/7_Confidence_0.615_Length_1235|collagen_alpha-6_chain-like_&_PREDICTED:_collagen_alpha-6(VI)_chain-like_[Aplysia_californica]|0;0;0;-1,99;0;-2,16|	152.00	-18.36
sma-mir-2d-3p	BB_Locus_24407_Transcript_1/1_Confidence_0.000_Length_1377|von_willebrand_factor_a_domain-containing_protein_8_&_PREDICTED:_von_Willebrand_factor_A_domain-containing_protein_8-like_[Aplysia_californica]|0;0;0;0;0;-1,21|	151.00	-17.77
sma-mir-2d-3p	BB_Locus_16497_Transcript_1/1_Confidence_0.000_Length_435|low-density_lipoprotein_receptor-related_protein_2-like_&_PREDICTED:_low-density_lipoprotein_receptor-related_protein_2-like_[Aplysia_californica]|0;0;0;1,44;0;0|	145.00	-22.98
sma-mir-2d-3p	BB_Locus_118_Transcript_9/11_Confidence_0.308_Length_2864|collagen_alpha-4_chain_&_Collagen_alpha-4(VI)_chain_[Crassostrea_gigas]|0;0;0;-2,6;0;-2,36|	158.00	-23.95
sma-miR-3492	cdhitest_out_277360|FREP_P_12_???__Splicing_variant_NbIgDomain_2_??_&_FREP_P_12_???__Splicing_variant_NbIgDomain_2_??|-1,41;0;0;0;0;0|	141.00	-18.15
sma-miR-3492	Bre_Locus_16516_Transcript_2/7_Confidence_0.741_Length_370|metallocarboxypeptidase_inhibitor_&_hypothetical_protein_[Bifidobacterium_adolescentis]_|-2,11;0;2,08;1,23;2,24;0|	151.00	-19.16
sma-miR-3492	BR_Locus_9156_Transcript_1/1_Confidence_0.000_Length_860|salivary_c-type_lectin_&_Aggrecan_core_protein,_partial_[Crassostrea_gigas]|-1,54;0;0;0;0;0|	143.00	-15.56
sma-miR-3492	BR_Locus_46927_Transcript_1/1_Confidence_0.000_Length_794|b-cell_lymphoma_&_PREDICTED:_B-cell_lymphoma/leukemia_11B-like_[Aplysia_californica]|-2,55;0;0;0;0;0|	149.00	-19.30
sma-miR-3492	BR_Locus_4659_Transcript_2/13_Confidence_0.429_Length_879|sigma_class_glutathione-s-transferase_2_&_PREDICTED:_glutathione_S-transferase_3-like_[Aplysia_californica]|0;-1,1;-1,27;-1,84;-1,49;-1,64|	150.00	-24.98
sma-miR-3492	BR_Locus_4659_Transcript_10/13_Confidence_0.500_Length_974|glutathione_s-transferase_3-like_&_PREDICTED:_glutathione_S-transferase_3-like_[Aplysia_californica]|-1,07;-1,14;-1,31;-1,61;-1,57;-1,78|	150.00	-24.98
sma-miR-3492	BR_Locus_352_Transcript_1/2_Confidence_0.667_Length_399|serpin_b4-like_&_PREDICTED:_serpin_B3-like_[Aplysia_californica]|-2,88;-1,35;0;0;-1,08;0|	142.00	-22.13
sma-miR-3492	BBVBR_Locus_218_Transcript_15/16_Confidence_0.182_Length_1608|collagen_alpha-6_chain_&_Collagen_alpha-5(VI)_chain_[Crassostrea_gigas]|0;0;0;-1,94;0;-1,69|	152.00	-19.55
sma-miR-3492	BB_Locus_6382_Transcript_1/4_Confidence_0.667_Length_550|multidrug_resistance-associated_protein_1-like_&_Multidrug_resistance-associated_protein_1_[Cricetulus_griseus]|0;0;0;-1,63;0;-1,37|	148.00	-17.30
sma-miR-3492	BB_Locus_37880_Transcript_1/1_Confidence_0.000_Length_263|kazal-type_serine_proteinase_inhibitor_4_&_Kazal-type_serine_proteinase_inhibitor_3_[Fenneropenaeus_chinensis]|-2,58;0;0;0;0;0|	141.00	-16.73
sma-mir-8404-5p	cdhitest_out_124973|beta-_partial_&_tubulin_beta_chain,_putative_[Perkinsus_marinus_ATCC_50983]_|0;1,72;0;0;0;0|	144.00	-17.15
sma-mir-8404-5p	Bre_Locus_8530_Transcript_11/14_Confidence_0.677_Length_1173|FREP_E_4_NbIgDomain_1_&_FREP_E_4_NbIgDomain_1|-1,49;0;0;0;0;0|	141.00	-15.83
sma-mir-8404-5p	BBVBR_Locus_115_Transcript_3/6_Confidence_0.731_Length_1143|FREP_J2_3_ou_12_NbIgDomain_2_&_FREP_J2_3_ou_12_NbIgDomain_2|-1,48;0;0;0;0;0|	141.00	-15.83
sma-mir-8404-5p	BB_Locus_22804_Transcript_4/4_Confidence_0.562_Length_1036|FREP_I2_3.1_NbIgDomain_2_&_FREP_I2_3.1_NbIgDomain_2|-1,5;0;0;0;0;0|	141.00	-15.83
sma-mir-8414-5p	cdhitest_out_74904|camp-responsive_element-binding_2_&_PREDICTED:_cAMP-responsive_element-binding_protein-like_2-like_[Xiphophorus_maculatus]|0;0;0;1,51;0;1,5|	156.00	-19.58
sma-mir-8414-5p	cdhitest_out_1445|copper-transporting_atpase_1_&_PREDICTED:_copper-transporting_ATPase_1-like_isoform_X4_[Aplysia_californica]|0;0;0;1,36;0;0|	141.00	-15.10
sma-mir-8414-5p	BV_Locus_35244_Transcript_1/1_Confidence_0.000_Length_305|glutamate_synthase_&_PREDICTED:_putative_glutamate_synthase_[NADPH]-like_isoform_X2_[Aplysia_californica]|0;0;0;1,94;1,35;1,48|	156.00	-15.23
sma-mir-8414-5p	BV_Locus_11495_Transcript_6/8_Confidence_0.786_Length_847|multiple_epidermal_growth_factor-like_domains_protein_6_&_fibrinogen-related_molecule_[Biomphalaria_glabrata]|-1,69;0;0;0;0;0|	169.00	-19.60
sma-mir-8414-5p	BV_Locus_11495_Transcript_4/8_Confidence_0.786_Length_781|multiple_epidermal_growth_factor-like_domains_protein_6_&_fibrinogen-related_molecule_[Biomphalaria_glabrata]|-1,66;0;0;0;0;0|	169.00	-19.60
sma-mir-8414-5p	BV_Locus_11495_Transcript_2/8_Confidence_0.643_Length_567|multiple_epidermal_growth_factor-like_domains_protein_6_&_fibrinogen-related_molecule_[Biomphalaria_glabrata]|-1,73;0;0;0;0;0|	169.00	-19.60
sma-mir-8414-5p	Bre_Locus_9925_Transcript_7/7_Confidence_0.179_Length_997|multiple_epidermal_growth_factor-like_domains_protein_6_&_fibrinogen-related_molecule_[Biomphalaria_glabrata]|-1,64;0;0;0;0;0|	169.00	-19.60
sma-mir-8414-5p	BR_Locus_69687_Transcript_1/1_Confidence_0.000_Length_461|thioester-containing_protein_&_thioester-containing_protein_[Euphaedusa_tau]|-1,73;0;0;0;0;0|	158.00	-16.88
sma-mir-8414-5p	BR_Locus_4298_Transcript_4/7_Confidence_0.750_Length_924|receptor_tyrosine_kinase_&_fibrinogen-related_molecule_[Biomphalaria_glabrata]|-1,65;0;0;0;0;0|	169.00	-19.60
sma-mir-8414-5p	BR_Locus_4298_Transcript_2/7_Confidence_0.688_Length_733|multiple_epidermal_growth_factor-like_domains_protein_6_&_fibrinogen-related_molecule_[Biomphalaria_glabrata]|-1,68;0;0;0;0;0|	169.00	-19.60
sma-mir-8414-5p	BBVBR_Locus_55001_Transcript_1/1_Confidence_0.000_Length_905|isoform_b_&_PREDICTED:_mucin-5AC-like_[Aplysia_californica]|-1,4;0;0;0;0;0|	141.00	-15.30
sma-mir-8414-5p	BB_Locus_5082_Transcript_2/3_Confidence_0.500_Length_1290|apoptosis-inducing_factor_mitochondrial-like_&_PREDICTED:_apoptosis-inducing_factor_1,_mitochondrial_[Aplysia_californica]|0;0;0;-1,38;0;-1,46|	144.00	-16.73
sma-mir-8414-5p	BB_Locus_5082_Transcript_1/3_Confidence_0.750_Length_1311|apoptosis-inducing_factor_mitochondrial-like_&_PREDICTED:_apoptosis-inducing_factor_1,_mitochondrial_[Aplysia_californica]|0;0;0;-1,26;0;-1,26|	144.00	-16.73
sma-mir-8414-5p	BB_Locus_25826_Transcript_3/6_Confidence_0.700_Length_638|multiple_epidermal_growth_factor-like_domains_protein_6_&_fibrinogen-related_molecule_[Biomphalaria_glabrata]|-1,74;0;0;0;0;0|	169.00	-19.60
sma-mir-8446-3p	cdhitest_out_95472|cytoplasmic_2_isoform_x1_&_PREDICTED:_actin-2-like_[Aplysia_californica]|0;0;0;-1,29;0;-1,52|	155.00	-20.56
sma-mir-8446-3p	cdhitest_out_86119|perlucin-like_partial_&_PREDICTED:_perlucin-like_[Musca_domestica]|-2,82;0;0;0;0;0|	141.00	-17.79
sma-mir-8446-3p	cdhitest_out_7093|proteinase_inhibitor_i4_serpin_&_PREDICTED:_serpin_B6-like_[Aplysia_californica]|-1,83;0;0;0;0;0|	148.00	-16.70
sma-mir-8446-3p	BV_Locus_64137_Transcript_8/9_Confidence_0.500_Length_357|fibrinogen_c_domain-containing_protein_1-a-like_&_PREDICTED:_tenascin-R-like_[Aplysia_californica]|-1,71;0;0;0;0;0|	141.00	-20.38
sma-mir-8446-3p	BV_Locus_2908_Transcript_23/26_Confidence_0.064_Length_678|proteinase_inhibitor_i4_serpin_&_PREDICTED:_serpin_B6-like_[Aplysia_californica]|-2,12;0;0;0;0;0|	149.00	-18.49
sma-mir-8446-3p	Bre_Locus_6093_Transcript_10/11_Confidence_0.440_Length_558|leukocyte_elastase_inhibitor-like_&_PREDICTED:_serpin_B6-like_[Aplysia_californica]|-1,89;0;0;0;0;0|	149.00	-18.49
sma-mir-8446-3p	Bre_Locus_57907_Transcript_1/1_Confidence_0.000_Length_260|plasma_serine_protease_inhibitor_&_PREDICTED:_serpin_B6-like_[Aplysia_californica]|-1,93;0;0;0;-1,26;0|	146.00	-15.32
sma-mir-8446-3p	Bre_Locus_2825_Transcript_4/5_Confidence_0.250_Length_1107|c-type_lectin_domain_family_11_member_a-like_&_PREDICTED:_C-type_lectin_domain_family_11_member_A-like_[Aplysia_californica]|-2,63;-1,02;0;0;0;0|	141.00	-17.79
sma-mir-8446-3p	Bre_Locus_1045_Transcript_13/13_Confidence_0.655_Length_398|serine_protease_inhibitor_&_PREDICTED:_serpin_B6-like_[Aplysia_californica]|-2,05;0;0;0;0;0|	153.00	-20.19
sma-mir-8446-3p	BR_Locus_761_Transcript_2/5_Confidence_0.357_Length_1078|mannose-binding_lectin_isoform_2_&_PREDICTED:_C-type_lectin_domain_family_11_member_A-like_[Aplysia_californica]|-2,61;-1,11;0;0;0;0|	141.00	-17.79
sma-mir-8446-3p	BR_Locus_7479_Transcript_1/1_Confidence_0.000_Length_329|heat_shock_protein_70_&_heat-shock_protein_70_[Biomphalaria_glabrata]|0;0;0;1,75;0;2,03|	152.00	-20.48
sma-mir-8446-3p	BBVBR_Locus_700_Transcript_4/8_Confidence_0.341_Length_834|carbamoyl-phosphate_synthase_&_hypothetical_protein_LOTGIDRAFT_137874,_partial_[Lottia_gigantea]|1,33;1,37;0;2,58;1,21;2,12|	141.00	-17.72
sma-mir-8446-3p	BBVBR_Locus_700_Transcript_1/8_Confidence_0.159_Length_528|carbamoyl-phosphate_synthase_&_hypothetical_protein_LOTGIDRAFT_137874,_partial_[Lottia_gigantea]|1,32;1,36;0;2,6;0;2,18|	141.00	-17.72
sma-mir-8446-3p	BB_Locus_8780_Transcript_19/20_Confidence_0.296_Length_1251|tyrosine-protein_kinase_src42a_&_PREDICTED:_mucin-17-like_[Aplysia_californica]|0;0;0;-1,27;0;-1,04|	144.00	-20.65
sma-mir-8446-3p	BB_Locus_26578_Transcript_1/1_Confidence_0.000_Length_962|protein_fam73a_&_PREDICTED:_titin-like_[Aplysia_californica]|-1,29;0;0;0;0;0|	151.00	-18.22
sma-mir-8446-3p	BB_Locus_2546_Transcript_1/2_Confidence_0.600_Length_928|macrophage_mannose_receptor_1-like_&_PREDICTED:_collectin-12-like_[Aplysia_californica]|-1,39;0;-1,12;-1,91;-1,43;-2,03|	150.00	-22.96
sma-mir-8446-3p	BB_Locus_1710_Transcript_4/29_Confidence_0.220_Length_609|proteinase_inhibitor_i4_serpin_&_PREDICTED:_serpin_B6-like_[Aplysia_californica]|-2,02;0;0;0;0;0|	149.00	-18.49
sma-mir-8446-5p	cdhitest_out_19081|collagen_alpha-1_chain-like_&_PREDICTED:_collagen_alpha-6(VI)_chain-like_[Aplysia_californica]|0;0;0;-2,18;0;-1,21|	144.00	-24.39
sma-mir-8446-5p	BV_Locus_5076_Transcript_4/11_Confidence_0.200_Length_1119|apoptosis_1_inhibitor_&_PREDICTED:_apoptosis_1_inhibitor-like_[Aplysia_californica]|0;0;0;0;0;1,37|	144.00	-15.67
sma-mir-8446-5p	Bre_Locus_6271_Transcript_29/31_Confidence_0.009_Length_770|l-amino-acid_oxidase-like_&_aplysianin_A_precursor_[Aplysia_californica]_|-1,92;0;0;0;0;0|	143.00	-16.45
sma-mir-8446-5p	Bre_Locus_3846_Transcript_1/1_Confidence_0.000_Length_920|3-ketoacyl-_mitochondrial_&_PREDICTED:_3-ketoacyl-CoA_thiolase,_mitochondrial-like_[Aplysia_californica]|0;0;0;-2,09;0;-2,13|	146.00	-21.85
sma-mir-8446-5p	Bre_Locus_1189_Transcript_15/31_Confidence_0.255_Length_1169|multiple_epidermal_growth_factor-like_domains_10_&_Multiple_epidermal_growth_factor-like_domains_11,_partial_[Crassostrea_gigas]|0;0;0;-1,21;0;0|	141.00	-18.67
sma-mir-8446-5p	BB_Locus_10133_Transcript_2/2_Confidence_0.167_Length_778|collagen_alpha-4_chain_&_Collagen_alpha-4(VI)_chain_[Crassostrea_gigas]|0;0;0;-2,57;0;-2,44|	142.00	-19.97
sma-miR-8460-3p	cdhitest_out_74490|gram_negative_bacteria_binding_protein_2_&_gram-negative_bacteria_binding_protein_[Biomphalaria_glabrata]|-1,99;0;0;0;0;0|	140.00	-17.30
sma-miR-8460-3p	BV_Locus_83559_Transcript_1/1_Confidence_0.000_Length_601|hemagglutinin_amebocyte_aggregation_factor_&_dermatopontin_3_[Biomphalaria_glabrata]|-2,52;0;0;0;0;0|	143.00	-15.32
sma-miR-8460-3p	BV_Locus_6378_Transcript_2/3_Confidence_0.200_Length_616|protein_shifted-like_isoform_1_&_PREDICTED:_sushi,_nidogen_and_EGF-like_domain-containing_protein_1-like_isoform_X1_[Aplysia_californica]|-2,32;0;0;0;0;0|	140.00	-15.37
sma-miR-8460-3p	BV_Locus_26976_Transcript_3/5_Confidence_0.400_Length_2266|low_quality_protein:_sco-spondin-like_&_PREDICTED:_SCO-spondin-like_[Aplysia_californica]|-1,1;0;1,84;1,66;1,84;1,21|	154.00	-18.88
sma-miR-8460-3p	BBVBR_Locus_116724_Transcript_2/3_Confidence_0.250_Length_663|forkhead_box_protein_p1_&_Forkhead_box_protein_P1_[Ophiophagus_hannah]|0;0;0;1,67;0;1,41|	163.00	-15.57
sma-miR-8460-3p	BB_Locus_19907_Transcript_1/2_Confidence_0.333_Length_839|dentin_sialophospho_&_PREDICTED:_dentin_sialophosphoprotein-like_[Aplysia_californica]|0;1,19;0;2,34;0;1,64|	140.00	-15.10
sma-miR-8460-3p	BB_Locus_19344_Transcript_1/1_Confidence_0.000_Length_993|glutamate_synthase_&_PREDICTED:_putative_glutamate_synthase_[NADPH]-like_isoform_X2_[Aplysia_californica]|0;0;0;1,95;1,24;1,55|	155.00	-15.67
sma-miR-8463-3p	BR_Locus_1242_Transcript_3/6_Confidence_0.333_Length_1053|c-type_lectin_domain_family_11_member_a-like_&_PREDICTED:_C-type_lectin_domain_family_11_member_A-like_[Aplysia_californica]|-3,28;-1,02;0;0;0;0|	149.00	-16.61
sma-mir-8463-5p	cdhitest_out_11090|leukocyte_elastase_inhibitor_&_PREDICTED:_serpin_B3-like_[Aplysia_californica]|-2,29;0;0;0;0;0|	147.00	-20.66
sma-mir-8463-5p	BV_Locus_1822_Transcript_5/9_Confidence_0.381_Length_737|serpin_b4-like_&_PREDICTED:_serpin_B3-like_[Aplysia_californica]|-2,3;0;0;0;0;0|	147.00	-20.66
sma-mir-8463-5p	Bre_Locus_3882_Transcript_7/14_Confidence_0.435_Length_439|seminal_fluid_protein_hacp059_&_PREDICTED:_serpin_B3-like_[Aplysia_californica]|-2,34;-1,05;0;0;0;0|	147.00	-20.66
sma-mir-8463-5p	BBVBR_Locus_2632_Transcript_7/17_Confidence_0.292_Length_612|serpin_b4-like_&_PREDICTED:_serpin_B3-like_[Aplysia_californica]|-2,15;0;0;0;0;0|	147.00	-20.66
sma-mir-8463-5p	BBVBR_Locus_2632_Transcript_13/17_Confidence_0.375_Length_924|leukocyte_elastase_inhibitor_&_PREDICTED:_serpin_B4-like_[Aplysia_californica]|-2,22;0;0;0;0;0|	147.00	-20.66
sma-mir-8463-5p	BB_Locus_51113_Transcript_1/1_Confidence_0.000_Length_951|perlucin_6_&_PREDICTED:_C-type_lectin_domain_family_3_member_A-like_[Aplysia_californica]|-2,82;-1,12;0;0;0;0|	145.00	-20.96
sma-mir-8463-5p	BB_Locus_3885_Transcript_1/1_Confidence_0.000_Length_443|FREP_J1_12.1_ou_3.3_precursor_NbIgDomain_2_&_FREP_J1_12.1_ou_3.3_precursor_NbIgDomain_2|0;0;0;-1,47;0;-1,25|	148.00	-18.44
sma-mir-8463-5p	BB_Locus_35068_Transcript_4/13_Confidence_0.318_Length_1043|FREP_I2_3.1_NbIgDomain_2_&_FREP_I2_3.1_NbIgDomain_2|0;0;0;0;0;2,21|	147.00	-16.01

## Sheet: SmVEN
miRNA	Target	Total scosre	Total Energy
sma-miR-8456-5p	cdhitest_out_86779|Biomphalysin_8290_B7_&_Biomphalysin_8290_B7|-1,81;0;0;0;0;0|	151.00	-15.46
sma-miR-8456-5p	BR_Locus_9156_Transcript_1/1_Confidence_0.000_Length_860|salivary_c-type_lectin_&_Aggrecan_core_protein,_partial_[Crassostrea_gigas]|-1,54;0;0;0;0;0|	157.00	-17.46
sma-miR-8431-3p	cdhitest_out_87647|apoptosis-inducing_factor_mitochondrial_isoform_x3_&_PREDICTED:_apoptosis-inducing_factor_1,_mitochondrial_[Aplysia_californica]|0;0;0;-1,31;0;-1,15|	153.00	-16.66
sma-miR-8431-3p	cdhitest_out_68623|transforming_growth_factor-beta-induced_protein_ig-h3_&_PREDICTED:_transforming_growth_factor-beta-induced_protein_ig-h3-like_[Aplysia_californica]|0;-1,02;0;-3,24;0;-2,77|	140.00	-15.65
sma-miR-8431-3p	cdhitest_out_63642|transforming_growth_factor-beta-induced_protein_ig-h3_&_PREDICTED:_transforming_growth_factor-beta-induced_protein_ig-h3-like_[Aplysia_californica]|0;0;0;-3,16;0;-2,75|	140.00	-15.65
sma-miR-8431-3p	Bre_Locus_3846_Transcript_1/1_Confidence_0.000_Length_920|3-ketoacyl-_mitochondrial_&_PREDICTED:_3-ketoacyl-CoA_thiolase,_mitochondrial-like_[Aplysia_californica]|0;0;0;-2,09;0;-2,13|	140.00	-15.13

## Sheet: mir190-3p
miRNA	Target	Total scosre	Total Energy
sma-miR-190-3p	cdhitest_out_84741|cartilage_matrix_&_matrilin_[Biomphalaria_glabrata]|0;0;0;-1,19;0;0|	158.00	-20.80
sma-miR-190-3p	cdhitest_out_84052|ankyrin_repeat_and_ibr_domain-containing_protein_1-like_&_PREDICTED:_ankyrin_repeat_and_IBR_domain-containing_protein_1-like_[Aplysia_californica]|0;0;0;1,12;0;0|	140.00	-17.82
sma-miR-190-3p	cdhitest_out_39538|tpa:_sco-spondin_protein_&_PREDICTED:_SCO-spondin-like_[Aplysia_californica]|0;0;1,8;1,61;1,72;1,24|	140.00	-21.25
sma-miR-190-3p	cdhitest_out_109599|Biomphalysin_4824_B4_&_Biomphalysin_4824_B4|-2,09;0;0;0;0;0|	140.00	-16.79
sma-miR-190-3p	BV_Locus_784_Transcript_6/8_Confidence_0.667_Length_2058|collagen_alpha-4_chain_&_Collagen_alpha-4(VI)_chain_[Crassostrea_gigas]|0;0;0;-2,58;0;-2,32|	152.00	-17.76
sma-miR-190-3p	BV_Locus_63713_Transcript_4/4_Confidence_0.333_Length_1296|cubilin-_partial_&_deleted_in_malignant_brain_tumors_1,_isoform_CRA_a_[Mus_musculus]|-1,59;0;0;0;0;0|	152.00	-24.69
sma-miR-190-3p	BV_Locus_26976_Transcript_3/5_Confidence_0.400_Length_2266|low_quality_protein:_sco-spondin-like_&_PREDICTED:_SCO-spondin-like_[Aplysia_californica]|-1,1;0;1,84;1,66;1,84;1,21|	140.00	-21.74
sma-miR-190-3p	BV_Locus_23549_Transcript_2/3_Confidence_0.400_Length_686|collagen_alpha-1_chain-like_&_PREDICTED:_collagen_alpha-6(VI)_chain-like_[Aplysia_californica]|-3,28;-1,22;0;0;0;0|	152.00	-15.95
sma-miR-190-3p	Bre_Locus_8530_Transcript_11/14_Confidence_0.677_Length_1173|FREP_E_4_NbIgDomain_1_&_FREP_E_4_NbIgDomain_1|-1,49;0;0;0;0;0|	144.00	-18.67
sma-miR-190-3p	Bre_Locus_6271_Transcript_29/31_Confidence_0.009_Length_770|l-amino-acid_oxidase-like_&_aplysianin_A_precursor_[Aplysia_californica]_|-1,92;0;0;0;0;0|	140.00	-16.44
sma-miR-190-3p	Bre_Locus_2106_Transcript_5/7_Confidence_0.300_Length_1981|collagen_alpha-4_chain_&_Collagen_alpha-4(VI)_chain_[Crassostrea_gigas]|0;0;0;-2,52;0;-2,42|	152.00	-17.76
sma-miR-190-3p	Bre_Locus_2106_Transcript_4/7_Confidence_0.350_Length_2907|collagen_alpha-4_chain_&_Collagen_alpha-4(VI)_chain_[Crassostrea_gigas]|0;0;0;-2,61;0;-2,42|	152.00	-17.76
sma-miR-190-3p	Bre_Locus_2033_Transcript_1/1_Confidence_0.000_Length_1157|beta_actin_isoform_partial_&_beta_actin_isoform_2a,_partial_[Sparus_aurata]|0;0;0;-1,31;0;-1,45|	160.00	-22.83
sma-miR-190-3p	BBVBR_Locus_2264_Transcript_1/5_Confidence_0.300_Length_1740|adam_family_mig-17_&_PREDICTED:_zinc_metalloproteinase-disintegrin_batroxstatin-3-like_[Aplysia_californica]|0;0;0;-1,49;0;0|	140.00	-15.57
sma-miR-190-3p	BBVBR_Locus_115_Transcript_3/6_Confidence_0.731_Length_1143|FREP_J2_3_ou_12_NbIgDomain_2_&_FREP_J2_3_ou_12_NbIgDomain_2|-1,48;0;0;0;0;0|	144.00	-18.67
sma-miR-190-3p	BB_Locus_342_Transcript_1/3_Confidence_0.500_Length_2028|adam_family_mig-17_&_PREDICTED:_zinc_metalloproteinase-disintegrin_batroxstatin-3-like_[Aplysia_californica]|0;0;0;-1,45;0;0|	140.00	-15.57
sma-miR-190-3p	BB_Locus_22804_Transcript_4/4_Confidence_0.562_Length_1036|FREP_I2_3.1_NbIgDomain_2_&_FREP_I2_3.1_NbIgDomain_2|-1,5;0;0;0;0;0|	144.00	-18.67
